# Supplementary material for: Taxonomy and distribution of some katydids (Orthoptera Tettigoniidae) from tropical Africa
Source: Zookeys. 2015 Sep 30;(524):17–44. doi: 10.3897/zookeys.524.5990 (PMC4602289; doi:10.3897/zookeys.524.5990)
Supplement: XML Treatment for Ruspolia differens [file zookeys.524.5990-treatment1.xml]

<!DOCTYPE tp:taxon-treatment
  PUBLIC "-//TaxonX//DTD Taxonomic Treatment Publishing DTD v0 20100105//EN" "tax-treatment-NSO.dtd">
<tp:taxon-treatment xmlns:tp="http://www.plazi.org/taxpub"><tp:treatment-meta><kwd-group><label>Taxon classification</label><kwd><named-content content-type="kingdom">Animalia</named-content></kwd><kwd><named-content content-type="order">Orthoptera</named-content></kwd><kwd><named-content content-type="family">Tettigoniidae</named-content></kwd></kwd-group><mixed-citation publication-type="journal"><person-group><name><surname>Massa</surname><given-names>Bruno</given-names></name></person-group><article-title>Taxonomy and distribution of some katydids (<tp:taxon-name><tp:taxon-name-part taxon-name-part-type="order">Orthoptera</tp:taxon-name-part></tp:taxon-name> <tp:taxon-name><tp:taxon-name-part taxon-name-part-type="family">Tettigoniidae</tp:taxon-name-part></tp:taxon-name>) from tropical Africa</article-title><source>Zookeys</source><day>30</day><month>9</month><year>2015</year><volume>2015</volume><issue>524</issue><fpage>17</fpage><lpage>44</lpage><pub-id pub-id-type="doi">10.3897/zookeys.524.5990</pub-id></mixed-citation></tp:treatment-meta><tp:nomenclature><tp:taxon-name>
                                    <tp:taxon-name-part taxon-name-part-type="genus">Ruspolia</tp:taxon-name-part>
                                    <tp:taxon-name-part taxon-name-part-type="species">differens</tp:taxon-name-part>
                                </tp:taxon-name><tp:taxon-authority>(Serville, 1838)</tp:taxon-authority></tp:nomenclature><tp:treatment-sec sec-type="material"><title>Material examined.</title><p>Seychelles, Silhouette Is. 27.VI-3.VII.1988, F.A. Repetti (1♂) (<named-content xmlns:xlink="http://www.w3.org/1999/xlink" content-type="dwc:institutional_code" xlink:type="simple">MSNG</named-content>).</p></tp:treatment-sec><tp:treatment-sec sec-type="Distribution"><title>Distribution.</title><p>Angola, Ghana, Ivory Coast, Central African Republic, Zaire, Rwanda, Kenya, Uganda, Tanzania, Rhodesia, Zanzibar, Mauritius, Madagascar (<xref ref-type="bibr" rid="B1">Bailey 1975</xref>, <xref ref-type="bibr" rid="B2">Bailey and McCrae 1978</xref>).</p></tp:treatment-sec><tp:treatment-sec sec-type="Remarks"><title>Remarks.</title><p><italic><tp:taxon-name><tp:taxon-name-part taxon-name-part-type="genus">Ruspolia</tp:taxon-name-part> <tp:taxon-name-part taxon-name-part-type="species">differens</tp:taxon-name-part></tp:taxon-name></italic> is a very widespread species throughout tropical Africa, including also some islands of the Indian Ocean. Its presence in the Seychelles archipelago is possibly explained as a passive importation.</p></tp:treatment-sec><ref-list><ref id="B1"><mixed-citation xmlns:xlink="http://www.w3.org/1999/xlink" xlink:type="simple"><person-group><name name-style="western"><surname>Bailey</surname><given-names>WJ</given-names></name></person-group> (<year>1975</year>) <article-title>A review of the African species of the Genus <italic><tp:taxon-name><tp:taxon-name-part taxon-name-part-type="genus">Ruspolia</tp:taxon-name-part></tp:taxon-name></italic> Schulthess (<tp:taxon-name><tp:taxon-name-part taxon-name-part-type="order">Orthoptera</tp:taxon-name-part></tp:taxon-name> <tp:taxon-name><tp:taxon-name-part taxon-name-part-type="superfamily">Tettigonioidea</tp:taxon-name-part></tp:taxon-name>).</article-title> <source>Bulletin de l´Institute Fondamentale de l’Afrique Noire</source> <volume>37</volume>(<issue>1</issue>): <fpage>171</fpage>–<lpage>226</lpage>. </mixed-citation></ref><ref id="B2"><mixed-citation xmlns:xlink="http://www.w3.org/1999/xlink" xlink:type="simple"><person-group><name name-style="western"><surname>Bailey</surname><given-names>WJ</given-names></name><name name-style="western"><surname>McCrae</surname><given-names>AWR</given-names></name></person-group> (<year>1978</year>) <article-title>The general biology and phenology of swarming in the East African tettigoniid <italic><tp:taxon-name><tp:taxon-name-part taxon-name-part-type="genus">Ruspolia</tp:taxon-name-part> <tp:taxon-name-part taxon-name-part-type="species">differens</tp:taxon-name-part></tp:taxon-name></italic> (Serville) (<tp:taxon-name><tp:taxon-name-part taxon-name-part-type="order">Orthoptera</tp:taxon-name-part></tp:taxon-name>).</article-title> <source>Journal of Natural History</source> <volume>12</volume>: <fpage>259</fpage>–<lpage>288</lpage>. doi: <ext-link xlink:type="simple" ext-link-type="doi" xlink:href="10.1080/00222937800770151">10.1080/00222937800770151</ext-link> </mixed-citation></ref></ref-list></tp:taxon-treatment>
