# Supplementary material for: Taxonomy and distribution of some katydids (Orthoptera Tettigoniidae) from tropical Africa
Source: Zookeys. 2015 Sep 30;(524):17–44. doi: 10.3897/zookeys.524.5990 (PMC4602289; doi:10.3897/zookeys.524.5990)
Supplement: XML Treatment for Thyridorhoptrum senegalense [file zookeys.524.5990-treatment2.xml]

<!DOCTYPE tp:taxon-treatment
  PUBLIC "-//TaxonX//DTD Taxonomic Treatment Publishing DTD v0 20100105//EN" "tax-treatment-NSO.dtd">
<tp:taxon-treatment xmlns:tp="http://www.plazi.org/taxpub"><tp:treatment-meta><kwd-group><label>Taxon classification</label><kwd><named-content content-type="kingdom">Animalia</named-content></kwd><kwd><named-content content-type="order">Orthoptera</named-content></kwd><kwd><named-content content-type="family">Tettigoniidae</named-content></kwd></kwd-group><mixed-citation publication-type="journal"><person-group><name><surname>Massa</surname><given-names>Bruno</given-names></name></person-group><article-title>Taxonomy and distribution of some katydids (<tp:taxon-name><tp:taxon-name-part taxon-name-part-type="order">Orthoptera</tp:taxon-name-part></tp:taxon-name> <tp:taxon-name><tp:taxon-name-part taxon-name-part-type="family">Tettigoniidae</tp:taxon-name-part></tp:taxon-name>) from tropical Africa</article-title><source>Zookeys</source><day>30</day><month>9</month><year>2015</year><volume>2015</volume><issue>524</issue><fpage>17</fpage><lpage>44</lpage><pub-id pub-id-type="doi">10.3897/zookeys.524.5990</pub-id></mixed-citation></tp:treatment-meta><tp:nomenclature><tp:taxon-name>
                                        <tp:taxon-name-part taxon-name-part-type="genus">Thyridorhoptrum</tp:taxon-name-part>
                                        <tp:taxon-name-part taxon-name-part-type="species">senegalense</tp:taxon-name-part>
                                    </tp:taxon-name><tp:taxon-authority>Krauss, 1877</tp:taxon-authority></tp:nomenclature><tp:treatment-sec sec-type="material"><title>Material examined.</title><p>Ivory Coast, Tuba, Biémasso 7-11.VII.2014 (UV), P. Moretto (1♀); Ivory Coast, Tuba, Biémasso forest 7-11.VII.2014, P. Moretto (1♀); Ivory Coast, Man, Mt. Tonkoui (1200 m) 24-27.XI.2014 (UV), P. Moretto (1♀); Burkina Faso, Borolo, Ft. Sorobouli 1-4.VII.2013 (UV), P. Moretto (1♀) (<abbrev xmlns:xlink="http://www.w3.org/1999/xlink" content-type="institution" xlink:title="Bruno Massa Collection, University of Palermo" xlink:type="simple">BMCP</abbrev>).</p></tp:treatment-sec><tp:treatment-sec sec-type="Remarks"><title>Remarks.</title><p>The specimens above listed have 1 spine on outer genicular lobe of fore femora and on inner and outer genicular lobes of hind femora.</p></tp:treatment-sec></tp:taxon-treatment>
