# Supplementary material for: Taxonomy and distribution of some katydids (Orthoptera Tettigoniidae) from tropical Africa
Source: Zookeys. 2015 Sep 30;(524):17–44. doi: 10.3897/zookeys.524.5990 (PMC4602289; doi:10.3897/zookeys.524.5990)
Supplement: XML Treatment for Thyridorhoptrum carbonarium [file zookeys.524.5990-treatment3.xml]

<!DOCTYPE tp:taxon-treatment
  PUBLIC "-//TaxonX//DTD Taxonomic Treatment Publishing DTD v0 20100105//EN" "tax-treatment-NSO.dtd">
<tp:taxon-treatment xmlns:tp="http://www.plazi.org/taxpub"><tp:treatment-meta><kwd-group><label>Taxon classification</label><kwd><named-content content-type="kingdom">Animalia</named-content></kwd><kwd><named-content content-type="order">Orthoptera</named-content></kwd><kwd><named-content content-type="family">Tettigoniidae</named-content></kwd></kwd-group><mixed-citation publication-type="journal"><person-group><name><surname>Massa</surname><given-names>Bruno</given-names></name></person-group><article-title>Taxonomy and distribution of some katydids (<tp:taxon-name><tp:taxon-name-part taxon-name-part-type="order">Orthoptera</tp:taxon-name-part></tp:taxon-name> <tp:taxon-name><tp:taxon-name-part taxon-name-part-type="family">Tettigoniidae</tp:taxon-name-part></tp:taxon-name>) from tropical Africa</article-title><source>Zookeys</source><day>30</day><month>9</month><year>2015</year><volume>2015</volume><issue>524</issue><fpage>17</fpage><lpage>44</lpage><pub-id pub-id-type="doi">10.3897/zookeys.524.5990</pub-id></mixed-citation></tp:treatment-meta><tp:nomenclature><tp:taxon-name>
                                        <tp:taxon-name-part taxon-name-part-type="genus">Thyridorhoptrum</tp:taxon-name-part>
                                        <tp:taxon-name-part taxon-name-part-type="species">carbonarium</tp:taxon-name-part>
                                    </tp:taxon-name><tp:taxon-authority>(Redtenbacher, 1891)</tp:taxon-authority><tp:taxon-status xmlns:xlink="http://www.w3.org/1999/xlink" xlink:type="simple">comb. n.</tp:taxon-status><xref ref-type="fig" rid="F1">Figs 1–7</xref><xref ref-type="fig" rid="F2">, 8–12</xref></tp:nomenclature><tp:treatment-sec sec-type="material"><title>Material examined.</title><p>Ivory Coast, Man, Mt. Tonkoui (1200 m) <named-content xmlns:xlink="http://www.w3.org/1999/xlink" content-type="dwc:verbatimCoordinates" xlink:type="simple">7°26'58.46"N, 7°39'01.14"W</named-content> 1–2.VII.2014 (UV), P. Moretto (1♂, 1♀); Ivory Coast, Man, Mt. Tonkoui (1200 m) 28.VI-1.VII.2014 (UV), P. Moretto (5♂, 4♀); Ivory Coast, Man, Mt. Tonkoui (1200 m) 24–27.XI.2014 (UV), P. Moretto (2♂, 3♀); Ivory Coast, Korhogo Village (347 m) <named-content xmlns:xlink="http://www.w3.org/1999/xlink" content-type="dwc:verbatimCoordinates" xlink:type="simple">9°25'07.02"N, 5°36'59.41"W</named-content> 13–15.VII.2014 (UV), P. Moretto (1♂) (<abbrev xmlns:xlink="http://www.w3.org/1999/xlink" content-type="institution" xlink:title="Bruno Massa Collection, University of Palermo" xlink:type="simple">BMCP</abbrev>).</p></tp:treatment-sec><tp:treatment-sec sec-type="Previous records"><title>Previous records.</title><p><xref ref-type="bibr" rid="B34">Redtenbacher (1891)</xref> described this species from Accra (Ghana). <xref ref-type="bibr" rid="B5">Chopard (1954)</xref> reported it as <italic><tp:taxon-name><tp:taxon-name-part taxon-name-part-type="genus">Conocephalus</tp:taxon-name-part></tp:taxon-name></italic> from Guinea, <xref ref-type="bibr" rid="B31">Ragge (1967)</xref> listed it again as <italic><tp:taxon-name><tp:taxon-name-part taxon-name-part-type="genus">Conocephalus</tp:taxon-name-part></tp:taxon-name></italic> from Democratic Republic of Congo, and <xref ref-type="bibr" rid="B27">Naskrecki (2008</xref>, <xref ref-type="bibr" rid="B28">2009</xref>) from Ghana.</p></tp:treatment-sec><tp:treatment-sec sec-type="Redescription"><title>Redescription.</title><p>When <xref ref-type="bibr" rid="B34">Redtenbacher (1891)</xref> described this species, he highlighted that two spines are present on the prosternum. Thus, it cannot be ascribed to the subgenus <italic><tp:taxon-name><tp:taxon-name-part taxon-name-part-type="genus">Conocephalus</tp:taxon-name-part></tp:taxon-name></italic> Thunberg, 1815, that lacks these spines. However, characters of male and female are more matching those of the genus <italic><tp:taxon-name><tp:taxon-name-part taxon-name-part-type="genus">Thyridorhoptrum</tp:taxon-name-part></tp:taxon-name></italic> than those of <italic><tp:taxon-name><tp:taxon-name-part taxon-name-part-type="genus">Anisoptera</tp:taxon-name-part></tp:taxon-name></italic> Latreille, 1829, to which the species has been ascribed by <xref ref-type="bibr" rid="B22">Kirby (1906)</xref>. The characters are: Fastigium of vertex very narrow and raised between antennae (Fig. <xref ref-type="fig" rid="F1">3</xref>). Antennae twice longer than body. Eyes round (Figs <xref ref-type="fig" rid="F2">8</xref>, <xref ref-type="fig" rid="F2">10</xref>, <xref ref-type="fig" rid="F2">12</xref>). Fore coxae armed with a long spine, fore and mid femora unarmed, hind femora with 3 spines on outer lower margin. 1 small spine on the outer genicular lobe of fore femora and on inner and outer hind femora. Fore and mid tibiae with 4-5 spines on lower margins + 1 spur on each side, dorsal margins unarmed. Tympanic auricles closed. Hind tibiae with 8-10 spines on both lower margins + 2 spurs on each side; upper margins with many spines + 1 spur on each side. Sternum armed with two spines. Tegmina as long as abdomen or little shorter, clearly inflated, hind wings nearly rudimentary, as long as tegmina but very narrow. The stridulatory area of the left tegmen is accentuated by a swelling of the rib, which gives an undulating appearance when viewed along the lateral plane of the wing (Figs <xref ref-type="fig" rid="F1">1</xref>, <xref ref-type="fig" rid="F2">10</xref>). Stridulatory file of left tegmen as in Fig. <xref ref-type="fig" rid="F2">9</xref>; row of teeth not much curved, differentiated into very dense teeth at the dorsal and proximal ends and large and spaced teeth in the central section. The mirror of right tegmen is slightly rounded (Fig. <xref ref-type="fig" rid="F2">11</xref>). Cerci finely pointed, with two inner spines, the first shorter than the second, both are smooth (Fig. <xref ref-type="fig" rid="F1">6</xref>). Sub-genital plate concave with small styli (Fig. <xref ref-type="fig" rid="F1">7</xref>). Titillators, previously undescribed, are small and round, with a very wrinkled surface (Fig. <xref ref-type="fig" rid="F1">5</xref>). Female pronotum not raised, with metazona matt and roughly punctate (Fig. <xref ref-type="fig" rid="F2">12</xref>), micropterous, with very short tegmina, narrow hind wings, just exceeding tegmina (Figs <xref ref-type="fig" rid="F1">2</xref>, <xref ref-type="fig" rid="F2">12</xref>). Ovipositor gently up-curved (Fig. <xref ref-type="fig" rid="F1">4</xref>), sub-genital plate triangular with straight margin. Cerci conical.</p><fig id="F1" position="float" orientation="portrait"><label>Figures 1–7.</label><caption><p><italic><tp:taxon-name><tp:taxon-name-part taxon-name-part-type="genus">Thyridorhoptrum</tp:taxon-name-part> <tp:taxon-name-part taxon-name-part-type="species">carbonarium</tp:taxon-name-part></tp:taxon-name></italic> comb. n. Lateral view of male (<bold>1</bold>) and of female (<bold>2</bold>); face of the male (<bold>3</bold>); ovipositor (<bold>4</bold>); titillators (<bold>5</bold>); dorsal (<bold>6</bold>) and lateral view of cerci (<bold>7</bold>).</p></caption><graphic xmlns:xlink="http://www.w3.org/1999/xlink" xlink:href="zookeys-524-017-g001.jpg" position="float" orientation="portrait" xlink:type="simple" id="oo_58603.jpg"/></fig><fig id="F2" position="float" orientation="portrait"><label>Figures 8–12.</label><caption><p><italic><tp:taxon-name><tp:taxon-name-part taxon-name-part-type="genus">Thyridorhoptrum</tp:taxon-name-part> <tp:taxon-name-part taxon-name-part-type="species">carbonarium</tp:taxon-name-part></tp:taxon-name></italic> comb. n. Lateral view of the head and pronotum of male (<bold>8</bold>); stridulatory file (<bold>9</bold>); dorsal view of head, pronotum and stridulatory area of left tegmen of male (<bold>10</bold>); mirror of right tegmen (<bold>11</bold>); dorsal view of head, pronotum and tegmina of female (<bold>12</bold>).</p></caption><graphic xmlns:xlink="http://www.w3.org/1999/xlink" xlink:href="zookeys-524-017-g002.jpg" position="float" orientation="portrait" xlink:type="simple" id="oo_58604.jpg"/></fig></tp:treatment-sec><tp:treatment-sec sec-type="Colour"><title>Colour.</title><p>Brown with green parts, with a clear darkish stripe on head and pronotum, continuing on fore wings. Frons green, hind legs with darkish markings in the distal parts of femora and basal parts of tibiae, in some specimens darkish outer face of hind femora (Figs <xref ref-type="fig" rid="F1">1</xref>, <xref ref-type="fig" rid="F1">2</xref>).</p></tp:treatment-sec><tp:treatment-sec sec-type="Measurements"><title>Measurements.</title><p>See Table <xref ref-type="table" rid="T1">1</xref>. <italic><tp:taxon-name><tp:taxon-name-part taxon-name-part-type="genus">Thyridorhoptrum</tp:taxon-name-part> <tp:taxon-name-part taxon-name-part-type="species">carbonarium</tp:taxon-name-part></tp:taxon-name></italic> is a small species with very short wings (mainly in the females) and short ovipositor.</p><table-wrap id="T1" position="float" orientation="portrait"><label>Table 1.</label><caption><p>Measurements of <italic><tp:taxon-name><tp:taxon-name-part taxon-name-part-type="genus">Thyridorhoptrum</tp:taxon-name-part> <tp:taxon-name-part taxon-name-part-type="species">carbonarium</tp:taxon-name-part></tp:taxon-name></italic> comb. n. compared with the two forms (large- and small-mirror) of <italic><tp:taxon-name><tp:taxon-name-part taxon-name-part-type="genus">Thyridorhoptrum</tp:taxon-name-part> <tp:taxon-name-part taxon-name-part-type="species">senegalense</tp:taxon-name-part></tp:taxon-name></italic> and <italic><tp:taxon-name><tp:taxon-name-part taxon-name-part-type="genus">Thyridorhoptrum</tp:taxon-name-part> <tp:taxon-name-part taxon-name-part-type="species">baileyi</tp:taxon-name-part></tp:taxon-name></italic> (after <xref ref-type="bibr" rid="B29">Pitkin 1977</xref>). For all species the min-max range is reported, for <italic><tp:taxon-name><tp:taxon-name-part taxon-name-part-type="genus">Thyridorhoptrum</tp:taxon-name-part> <tp:taxon-name-part taxon-name-part-type="species">carbonarium</tp:taxon-name-part></tp:taxon-name></italic> in parenthesis the mean value is also reported.</p></caption><table id="TID0EVFBG" rules="all"><tbody><tr><th rowspan="1" colspan="1">Species</th><th rowspan="1" colspan="1">Total length</th><th rowspan="1" colspan="1">Pronotum length</th><th rowspan="1" colspan="1">Length of hind femora</th><th rowspan="1" colspan="1">Length of tegmina</th><th rowspan="1" colspan="1">Length of ovipositor</th></tr><tr><td rowspan="1" colspan="1"><italic><tp:taxon-name><tp:taxon-name-part taxon-name-part-type="genus">Thyridorhoptrum</tp:taxon-name-part> <tp:taxon-name-part taxon-name-part-type="species">senegalense</tp:taxon-name-part></tp:taxon-name></italic><break/> large mirror</td><td rowspan="1" colspan="1">27.6–40.0 (♂)<break/> 34.0–45.9 (♀)</td><td rowspan="1" colspan="1">4.2–5.8 (♂)<break/> 4.0–5.6 (♀)</td><td rowspan="1" colspan="1">14.5–19.5 (♂)<break/> 15.6–22.3 (♀)</td><td rowspan="1" colspan="1">21.0–31.0 (♂)<break/> 25.1–35.9 (♀)</td><td rowspan="1" colspan="1"><break/> 9.9–12.1</td></tr><tr><td rowspan="1" colspan="1"><italic><tp:taxon-name><tp:taxon-name-part taxon-name-part-type="genus">Thyridorhoptrum</tp:taxon-name-part> <tp:taxon-name-part taxon-name-part-type="species">senegalense</tp:taxon-name-part></tp:taxon-name></italic><break/> small mirror</td><td rowspan="1" colspan="1">28.0–31.9 (♂)<break/> 34.1–41.8 (♀)</td><td rowspan="1" colspan="1">4.7–5.5 (♂)<break/> 4.6–5.7 (♀)</td><td rowspan="1" colspan="1">15.8–17.9 (♂)<break/> 18.1–22.1 (♀)</td><td rowspan="1" colspan="1">19.4–25.2 (♂)<break/> 25.6–33.0 (♀)</td><td rowspan="1" colspan="1"><break/> 11.2–14.1</td></tr><tr><td rowspan="1" colspan="1"><italic><tp:taxon-name><tp:taxon-name-part taxon-name-part-type="genus">Thyridorhoptrum</tp:taxon-name-part> <tp:taxon-name-part taxon-name-part-type="species">baileyi</tp:taxon-name-part></tp:taxon-name></italic><break/> large mirror</td><td rowspan="1" colspan="1">29.2–43.2 (♂)<break/> 33.6–41.9 (♀)</td><td rowspan="1" colspan="1">4.1–6.0 (♂)<break/> 4.0–5.0 (♀)</td><td rowspan="1" colspan="1">13.7–19.4 (♂)<break/> 16.1–19.9 (♀)</td><td rowspan="1" colspan="1">24.1–34.6 (♂)<break/> 26.6–33.6 (♀)</td><td rowspan="1" colspan="1"><break/> 8.8–10.7</td></tr><tr><td rowspan="1" colspan="1"><italic><tp:taxon-name><tp:taxon-name-part taxon-name-part-type="genus">Thyridorhoptrum</tp:taxon-name-part> <tp:taxon-name-part taxon-name-part-type="species">baileyi</tp:taxon-name-part></tp:taxon-name></italic><break/> small mirror</td><td rowspan="1" colspan="1">20.4–34.9 (♂)<break/> 30.5–37.3 (♀)</td><td rowspan="1" colspan="1">4.2–5.4 (♂)<break/> 4.8–5.6 (♀)</td><td rowspan="1" colspan="1">13.6–19.6 (♂)<break/> 18.1–21.6 (♀)</td><td rowspan="1" colspan="1">14.1–27.0 (♂)<break/> 21.1–27.4 (♀)</td><td rowspan="1" colspan="1"><break/> 12.0–13.9</td></tr><tr><td rowspan="1" colspan="1"><italic><tp:taxon-name><tp:taxon-name-part taxon-name-part-type="genus">Thyridorhoptrum</tp:taxon-name-part> <tp:taxon-name-part taxon-name-part-type="species">carbonarium</tp:taxon-name-part></tp:taxon-name></italic> comb. n.</td><td rowspan="1" colspan="1">13.5–15.0 (14.0) (♂)<break/> 16.0–18.5 (17.3) (♀)</td><td rowspan="1" colspan="1">3.7–4.4 (4.1) (♂)<break/> 4.1–4.5 (4.3) (♀)</td><td rowspan="1" colspan="1">14.0–15.8 (15.2) (♂)<break/> 16.2–18.2 (17.5) (♀)</td><td rowspan="1" colspan="1">7.4–8.5 (8.0) (♂)<break/> 3.2–3.6 (3.4) (♀)</td><td rowspan="1" colspan="1"><break/> 8.7–9.7 (9.2)</td></tr></tbody></table></table-wrap></tp:treatment-sec><tp:treatment-sec sec-type="Diagnosis"><title>Diagnosis.</title><p>No brachypterous species of <italic><tp:taxon-name><tp:taxon-name-part taxon-name-part-type="genus">Thyridorhoptrum</tp:taxon-name-part></tp:taxon-name></italic> are known. Both <italic><tp:taxon-name><tp:taxon-name-part taxon-name-part-type="genus">Thyridorhoptrum</tp:taxon-name-part> <tp:taxon-name-part taxon-name-part-type="species">senegalense</tp:taxon-name-part></tp:taxon-name></italic> and <italic><tp:taxon-name><tp:taxon-name-part taxon-name-part-type="genus">Thyridorhoptrum</tp:taxon-name-part> <tp:taxon-name-part taxon-name-part-type="species">baileyi</tp:taxon-name-part></tp:taxon-name></italic> are long-winged. The mirror of male right tegmen of <italic><tp:taxon-name><tp:taxon-name-part taxon-name-part-type="genus">Thyridorhoptrum</tp:taxon-name-part> <tp:taxon-name-part taxon-name-part-type="species">carbonarium</tp:taxon-name-part></tp:taxon-name></italic> is similar to that of the small mirror form of <italic><tp:taxon-name><tp:taxon-name-part taxon-name-part-type="genus">Thyridorhoptrum</tp:taxon-name-part> <tp:taxon-name-part taxon-name-part-type="species">senegalense</tp:taxon-name-part></tp:taxon-name></italic>, while in <italic><tp:taxon-name><tp:taxon-name-part taxon-name-part-type="genus">Thyridorhoptrum</tp:taxon-name-part> <tp:taxon-name-part taxon-name-part-type="species">baileyi</tp:taxon-name-part></tp:taxon-name></italic> is more triangular. The stridulatory files are differently shaped in the other two species (see <xref ref-type="bibr" rid="B29">Pitkin 1977</xref>). The first inner spine of cerci in <italic><tp:taxon-name><tp:taxon-name-part taxon-name-part-type="genus">Thyridorhoptrum</tp:taxon-name-part> <tp:taxon-name-part taxon-name-part-type="species">senegalense</tp:taxon-name-part></tp:taxon-name></italic> and <italic><tp:taxon-name><tp:taxon-name-part taxon-name-part-type="genus">Thyridorhoptrum</tp:taxon-name-part> <tp:taxon-name-part taxon-name-part-type="species">baileyi</tp:taxon-name-part></tp:taxon-name></italic> has a serrated apex, while it is smooth in <italic><tp:taxon-name><tp:taxon-name-part taxon-name-part-type="genus">Thyridorhoptrum</tp:taxon-name-part> <tp:taxon-name-part taxon-name-part-type="species">carbonarium</tp:taxon-name-part></tp:taxon-name></italic>. The ovipositor of <italic><tp:taxon-name><tp:taxon-name-part taxon-name-part-type="genus">Thyridorhoptrum</tp:taxon-name-part> <tp:taxon-name-part taxon-name-part-type="species">carbonarium</tp:taxon-name-part></tp:taxon-name></italic> is gently up-curved, while in the other two species it is quite strongly up-curved.</p></tp:treatment-sec><tp:treatment-sec sec-type="Habitat"><title>Habitat.</title><p>According to <xref ref-type="bibr" rid="B5">Chopard (1954)</xref>, this species was collected in Guinea in forest habitats. Mt. Tonkoui is a forested mountain of Ivory Coast, with an average elevation of ca. 1,000 m a.s.l. It is covered by a tropical Moist Forest with evergreen broadleaved species. Nevertheless, <italic><tp:taxon-name><tp:taxon-name-part taxon-name-part-type="genus">Thyridorhoptrum</tp:taxon-name-part> <tp:taxon-name-part taxon-name-part-type="species">carbonarium</tp:taxon-name-part></tp:taxon-name></italic> is not strictly linked to forest habitats, because it has also been collected at light in the village of Korhogo (347 m). It seems that the main geographical feature is an average annual rainfall of ca. 1,200 mm, with the rainiest months being May to October, when adults of <italic><tp:taxon-name><tp:taxon-name-part taxon-name-part-type="genus">Thyridorhoptrum</tp:taxon-name-part> <tp:taxon-name-part taxon-name-part-type="species">carbonarium</tp:taxon-name-part></tp:taxon-name></italic> are active.</p></tp:treatment-sec><ref-list><ref id="B34"><mixed-citation xmlns:xlink="http://www.w3.org/1999/xlink" xlink:type="simple"><person-group><name name-style="western"><surname>Redtenbacher</surname><given-names>J</given-names></name></person-group> (<year>1891</year>) <article-title>Monographie der Conocephaliden.</article-title> <source>Verhandlungen der Kaiserlich-Königlichen Zoologisch-Botanischen Gesellschaft in Wien</source> <volume>41</volume>: <fpage>315</fpage>–<lpage>562</lpage>, pl. 3-4. <ext-link xlink:type="simple" ext-link-type="uri" xlink:href="http://www.biodiversitylibrary.org/item/49919#page/674/mode/1up">http://www.biodiversitylibrary.org/item/49919#page/674/mode/1up</ext-link> </mixed-citation></ref><ref id="B5"><mixed-citation xmlns:xlink="http://www.w3.org/1999/xlink" xlink:type="simple"><person-group><name name-style="western"><surname>Chopard</surname><given-names>L</given-names></name></person-group> (<year>1954</year>) <article-title>La réserve naturelle intégrale du Mont Nimba. II. Orthoptères Ensifères.</article-title> <source>Mémoires Institut français Afrique noire</source> <volume>40</volume>: <fpage>25</fpage>–<lpage>97</lpage>. doi: <ext-link xlink:type="simple" ext-link-type="doi" xlink:href="10.1111/j.1365-2311.1954.tb00767.x">10.1111/j.1365-2311.1954.tb00767.x</ext-link> </mixed-citation></ref><ref id="B31"><mixed-citation xmlns:xlink="http://www.w3.org/1999/xlink" xlink:type="simple"><person-group><name name-style="western"><surname>Ragge</surname><given-names>DR</given-names></name></person-group> (<year>1967</year>) <article-title>Contribution à la faune du Congo (Brazzaville). Mission A. Villiers et A. Descarpentries. LVI. Orthoptères <tp:taxon-name><tp:taxon-name-part taxon-name-part-type="family">Tettigoniidae</tp:taxon-name-part></tp:taxon-name> (première note).</article-title> <source>Bulletin Institut fundamental Afrique noire</source> <volume>29</volume>: <fpage>1270</fpage>–<lpage>1277</lpage>. </mixed-citation></ref><ref id="B27"><mixed-citation xmlns:xlink="http://www.w3.org/1999/xlink" xlink:type="simple"><person-group><name name-style="western"><surname>Naskrecki</surname><given-names>P</given-names></name></person-group> (<year>2008</year>) <article-title>The katydids of the Atewa Range Forest Reserve, Ghana.</article-title> <source>RAP Bulletin of Biological Assessment</source> <volume>47</volume>: <fpage>63</fpage>–<lpage>68</lpage>. </mixed-citation></ref><ref id="B28"><mixed-citation xmlns:xlink="http://www.w3.org/1999/xlink" xlink:type="simple"><person-group><name name-style="western"><surname>Naskrecki</surname><given-names>P</given-names></name></person-group> (<year>2009</year>) <article-title>A Survey of Katydids (<tp:taxon-name><tp:taxon-name-part taxon-name-part-type="class">Insecta</tp:taxon-name-part></tp:taxon-name>: <tp:taxon-name><tp:taxon-name-part taxon-name-part-type="order">Orthoptera</tp:taxon-name-part></tp:taxon-name>: <tp:taxon-name><tp:taxon-name-part taxon-name-part-type="family">Tettigoniidae</tp:taxon-name-part></tp:taxon-name>) of Ajenjua Bepo and Mamang River Forest Reserves, Eastern Region of Ghana.</article-title> In: <source>A Rapid Biological Assessment of Ajenjua Bepo and Mamang River Forest Reserves, Ghana</source>. <source>RAP Bulletin Biological Assessment, Conservation International</source>, <fpage>34</fpage>–<lpage>39</lpage>. <ext-link xlink:type="simple" ext-link-type="uri" xlink:href="http://www.bioone.org/doi/book/10.1896/978-1-934151-26-6">http://www.bioone.org/doi/book/10.1896/978-1-934151-26-6</ext-link> </mixed-citation></ref><ref id="B22"><mixed-citation xmlns:xlink="http://www.w3.org/1999/xlink" xlink:type="simple"><person-group><name name-style="western"><surname>Kirby</surname><given-names>WF</given-names></name></person-group> (<year>1906</year>) <source>A synonymic catalogue of <tp:taxon-name><tp:taxon-name-part taxon-name-part-type="order">Orthoptera</tp:taxon-name-part></tp:taxon-name>. Vol. II. <tp:taxon-name><tp:taxon-name-part taxon-name-part-type="order">Orthoptera</tp:taxon-name-part></tp:taxon-name><tp:taxon-name><tp:taxon-name-part taxon-name-part-type="order">Saltatoria</tp:taxon-name-part></tp:taxon-name>. Part I. (<tp:taxon-name><tp:taxon-name-part taxon-name-part-type="family">Achetidae</tp:taxon-name-part></tp:taxon-name> et <tp:taxon-name><tp:taxon-name-part taxon-name-part-type="family">Phasgonuridae</tp:taxon-name-part></tp:taxon-name>.)</source>. <publisher-loc>London</publisher-loc>, <size units="page">viii + 562 pp</size>. <ext-link xlink:type="simple" ext-link-type="uri" xlink:href="http://www.biodiversitylibrary.org/item/29662">http://www.biodiversitylibrary.org/item/29662</ext-link> </mixed-citation></ref><ref id="B29"><mixed-citation xmlns:xlink="http://www.w3.org/1999/xlink" xlink:type="simple"><person-group><name name-style="western"><surname>Pitkin</surname><given-names>LM</given-names></name></person-group> (<year>1977</year>) <article-title>A taxonomic study of the genus <italic><tp:taxon-name><tp:taxon-name-part taxon-name-part-type="genus">Thyridorhoptrum</tp:taxon-name-part></tp:taxon-name></italic> Rehn &amp; Hebard (<tp:taxon-name><tp:taxon-name-part taxon-name-part-type="order">Orthoptera</tp:taxon-name-part></tp:taxon-name>: <tp:taxon-name><tp:taxon-name-part taxon-name-part-type="family">Tettigoniidae</tp:taxon-name-part></tp:taxon-name>), with the description of a new species.</article-title> <source>Journal of Natural History</source> <volume>11</volume>: <fpage>645</fpage>–<lpage>659</lpage>. doi: <ext-link xlink:type="simple" ext-link-type="doi" xlink:href="10.1080/00222937700770561">10.1080/00222937700770561</ext-link> </mixed-citation></ref></ref-list></tp:taxon-treatment>
