# Supplementary material for: Taxonomy and distribution of some katydids (Orthoptera Tettigoniidae) from tropical Africa
Source: Zookeys. 2015 Sep 30;(524):17–44. doi: 10.3897/zookeys.524.5990 (PMC4602289; doi:10.3897/zookeys.524.5990)
Supplement: XML Treatment for Horatosphaga linearis [file zookeys.524.5990-treatment5.xml]

<!DOCTYPE tp:taxon-treatment
  PUBLIC "-//TaxonX//DTD Taxonomic Treatment Publishing DTD v0 20100105//EN" "tax-treatment-NSO.dtd">
<tp:taxon-treatment xmlns:tp="http://www.plazi.org/taxpub"><tp:treatment-meta><kwd-group><label>Taxon classification</label><kwd><named-content content-type="kingdom">Animalia</named-content></kwd><kwd><named-content content-type="order">Orthoptera</named-content></kwd><kwd><named-content content-type="family">Tettigoniidae</named-content></kwd></kwd-group><mixed-citation publication-type="journal"><person-group><name><surname>Massa</surname><given-names>Bruno</given-names></name></person-group><article-title>Taxonomy and distribution of some katydids (<tp:taxon-name><tp:taxon-name-part taxon-name-part-type="order">Orthoptera</tp:taxon-name-part></tp:taxon-name> <tp:taxon-name><tp:taxon-name-part taxon-name-part-type="family">Tettigoniidae</tp:taxon-name-part></tp:taxon-name>) from tropical Africa</article-title><source>Zookeys</source><day>30</day><month>9</month><year>2015</year><volume>2015</volume><issue>524</issue><fpage>17</fpage><lpage>44</lpage><pub-id pub-id-type="doi">10.3897/zookeys.524.5990</pub-id></mixed-citation></tp:treatment-meta><tp:nomenclature><tp:taxon-name>
                                        <tp:taxon-name-part taxon-name-part-type="genus">Horatosphaga</tp:taxon-name-part>
                                        <tp:taxon-name-part taxon-name-part-type="species">linearis</tp:taxon-name-part>
                                    </tp:taxon-name><tp:taxon-authority>(Rehn, 1910)</tp:taxon-authority><xref ref-type="fig" rid="F3">Figs 14</xref><xref ref-type="fig" rid="F3">, 16</xref></tp:nomenclature><tp:treatment-sec sec-type="material"><title>Material examined.</title><p>Democratic Republic of Congo, Bukavu 28.III.1969, T. De Stefani (1♀); 10 Km N-NW Bukavu 3.VIII.1970, T. De Stefani (1♀) (<abbrev xmlns:xlink="http://www.w3.org/1999/xlink" content-type="institution" xlink:title="Museo Regionale di Storia Naturale, Terrasini (Palermo)" xlink:type="simple">MRT</abbrev>).</p></tp:treatment-sec><tp:treatment-sec sec-type="Remarks"><title>Remarks.</title><p>The female of this species is well characterized by the venation of the right tegmen (Fig. <xref ref-type="fig" rid="F3">14</xref>) and slender ovipositor (<xref ref-type="bibr" rid="B30">Ragge 1960</xref>); the female pronotum has a verrucose surface of disc (Fig. <xref ref-type="fig" rid="F3">16</xref>), previously not cited (cf. <xref ref-type="bibr" rid="B30">Ragge 1960</xref>), but less so than in <italic><tp:taxon-name><tp:taxon-name-part taxon-name-part-type="genus">Horatosphaga</tp:taxon-name-part> <tp:taxon-name-part taxon-name-part-type="species">leggei</tp:taxon-name-part></tp:taxon-name></italic>.</p></tp:treatment-sec><tp:treatment-sec><!--Section generated to contain objects referenced in tp:taxon-treatment.--><fig id="F3" position="float" orientation="portrait"><label>Figures 13–16.</label><caption><p>Right tegmen of females of <italic><tp:taxon-name><tp:taxon-name-part taxon-name-part-type="genus">Horatosphaga</tp:taxon-name-part> <tp:taxon-name-part taxon-name-part-type="species">leggei</tp:taxon-name-part></tp:taxon-name></italic> (<bold>13</bold>) and <italic><tp:taxon-name><tp:taxon-name-part taxon-name-part-type="genus">Horatosphaga</tp:taxon-name-part> <tp:taxon-name-part taxon-name-part-type="species">linearis</tp:taxon-name-part></tp:taxon-name></italic> (<bold>14</bold>); lateral view of female pronotum of <italic><tp:taxon-name><tp:taxon-name-part taxon-name-part-type="genus">Horatosphaga</tp:taxon-name-part> <tp:taxon-name-part taxon-name-part-type="species">leggei</tp:taxon-name-part></tp:taxon-name></italic> (<bold>15</bold>) and <italic><tp:taxon-name><tp:taxon-name-part taxon-name-part-type="genus">Horatosphaga</tp:taxon-name-part> <tp:taxon-name-part taxon-name-part-type="species">linearis</tp:taxon-name-part></tp:taxon-name></italic> (<bold>16</bold>).</p></caption><graphic xmlns:xlink="http://www.w3.org/1999/xlink" xlink:href="zookeys-524-017-g003.jpg" position="float" orientation="portrait" xlink:type="simple" id="oo_58605.jpg"/></fig></tp:treatment-sec><ref-list><ref id="B30"><mixed-citation xmlns:xlink="http://www.w3.org/1999/xlink" xlink:type="simple"><person-group><name name-style="western"><surname>Ragge</surname><given-names>DR</given-names></name></person-group> (<year>1960</year>) <article-title>The Acrometopae of the Ethiopian Region: a revision, with notes on the sexual dimorphism shown by the group (<tp:taxon-name><tp:taxon-name-part taxon-name-part-type="order">Orthoptera</tp:taxon-name-part></tp:taxon-name>: <tp:taxon-name><tp:taxon-name-part taxon-name-part-type="family">Tettigoniidae</tp:taxon-name-part></tp:taxon-name>).</article-title> <source>Bulletin of the British Museum (Natural History) Entomology</source> <volume>8</volume>(<issue>7</issue>): <fpage>269</fpage>–<lpage>333</lpage>. <ext-link xlink:type="simple" ext-link-type="uri" xlink:href="http://www.biodiversitylibrary.org/page/2245318#page/386/mode/1up">http://www.biodiversitylibrary.org/page/2245318#page/386/mode/1up</ext-link> </mixed-citation></ref></ref-list></tp:taxon-treatment>
