# Supplementary material for: Taxonomy and distribution of some katydids (Orthoptera Tettigoniidae) from tropical Africa
Source: Zookeys. 2015 Sep 30;(524):17–44. doi: 10.3897/zookeys.524.5990 (PMC4602289; doi:10.3897/zookeys.524.5990)
Supplement: XML Treatment for Horatosphaga aethiopica [file zookeys.524.5990-treatment6.xml]

<!DOCTYPE tp:taxon-treatment
  PUBLIC "-//TaxonX//DTD Taxonomic Treatment Publishing DTD v0 20100105//EN" "tax-treatment-NSO.dtd">
<tp:taxon-treatment xmlns:tp="http://www.plazi.org/taxpub"><tp:treatment-meta><kwd-group><label>Taxon classification</label><kwd><named-content content-type="kingdom">Animalia</named-content></kwd><kwd><named-content content-type="order">Orthoptera</named-content></kwd><kwd><named-content content-type="family">Tettigoniidae</named-content></kwd></kwd-group><mixed-citation publication-type="journal"><person-group><name><surname>Massa</surname><given-names>Bruno</given-names></name></person-group><article-title>Taxonomy and distribution of some katydids (<tp:taxon-name><tp:taxon-name-part taxon-name-part-type="order">Orthoptera</tp:taxon-name-part></tp:taxon-name> <tp:taxon-name><tp:taxon-name-part taxon-name-part-type="family">Tettigoniidae</tp:taxon-name-part></tp:taxon-name>) from tropical Africa</article-title><source>Zookeys</source><day>30</day><month>9</month><year>2015</year><volume>2015</volume><issue>524</issue><fpage>17</fpage><lpage>44</lpage><pub-id pub-id-type="doi">10.3897/zookeys.524.5990</pub-id></mixed-citation></tp:treatment-meta><tp:nomenclature><tp:taxon-name>
                                        <tp:taxon-name-part taxon-name-part-type="genus">Horatosphaga</tp:taxon-name-part>
                                        <tp:taxon-name-part taxon-name-part-type="species">aethiopica</tp:taxon-name-part>
                                        <object-id xmlns:xlink="http://www.w3.org/1999/xlink" content-type="zoobank" xlink:type="simple">http://zoobank.org/C13E52EB-70F7-4D4F-AA03-BD41E1D416DA</object-id>
                                    </tp:taxon-name><tp:taxon-status xmlns:xlink="http://www.w3.org/1999/xlink" xlink:type="simple">sp. n.</tp:taxon-status><xref ref-type="fig" rid="F4">Figs 17–21</xref><xref ref-type="fig" rid="F5">, 22–24</xref></tp:nomenclature><tp:treatment-sec sec-type="material"><title>Material examined and depository.</title><p>Ethiopia, Omo river, El Dire <named-content xmlns:xlink="http://www.w3.org/1999/xlink" content-type="dwc:verbatimCoordinates" xlink:type="simple">5°06'21.45"N, 36°51'08.77"E</named-content> (950 m) 21.V.1939 (Expedition E. Zavattari) (♂ holotype, ♀ allotype, ♂ paratype); Ethiopia, Omo river, El Dire (950 m) 19.V.1939 (Expedition E. Zavattari) (♀ paratype); Ethiopia, Omo river, Calam <named-content xmlns:xlink="http://www.w3.org/1999/xlink" content-type="dwc:verbatimCoordinates" xlink:type="simple">4°41'20.08"N, 35°39'58.46"E</named-content> (370 m) 14.VIII.1939 (Expedition E. Zavattari) (♀ paratype)) (<abbrev xmlns:xlink="http://www.w3.org/1999/xlink" content-type="institution" xlink:title="Museo di Zoologia Università La Sapienza, Rome" xlink:type="simple">MZR</abbrev>).</p></tp:treatment-sec><tp:treatment-sec sec-type="Colour"><title>Colour.</title><p>Yellowish (alive specimens may show different colour) (Figs <xref ref-type="fig" rid="F4">17</xref>, <xref ref-type="fig" rid="F5">22</xref>).</p><fig id="F4" position="float" orientation="portrait"><label>Figures 17–21.</label><caption><p><italic><tp:taxon-name><tp:taxon-name-part taxon-name-part-type="genus">Horatosphaga</tp:taxon-name-part> <tp:taxon-name-part taxon-name-part-type="species">aethiopica</tp:taxon-name-part></tp:taxon-name></italic> sp. n. Dorsal view of male (<bold>17</bold>); lateral view of last abdominal tergites of male (<bold>18</bold>); sub-genital plate of male (<bold>19</bold>); dorsal view of last abdominal tergite, cerci and appendices of the sub-genital plate of male (<bold>20</bold>); left tegmen of male (<bold>21</bold>).</p></caption><graphic xmlns:xlink="http://www.w3.org/1999/xlink" xlink:href="zookeys-524-017-g004.jpg" position="float" orientation="portrait" xlink:type="simple" id="oo_58606.jpg"/></fig><fig id="F5" position="float" orientation="portrait"><label>Figures 22–25.</label><caption><p>Dorsal view of head, pronotum and tegmina of female of <italic><tp:taxon-name><tp:taxon-name-part taxon-name-part-type="genus">Horatosphaga</tp:taxon-name-part> <tp:taxon-name-part taxon-name-part-type="species">aethiopica</tp:taxon-name-part></tp:taxon-name></italic> sp. n. (<bold>22</bold>); lateral view of the ovipositor (<bold>23</bold>); stridulatory file of male of <italic><tp:taxon-name><tp:taxon-name-part taxon-name-part-type="genus">Horatosphaga</tp:taxon-name-part> <tp:taxon-name-part taxon-name-part-type="species">aethiopica</tp:taxon-name-part></tp:taxon-name></italic> sp. n. (<bold>24</bold>); stridulatory file of <italic><tp:taxon-name><tp:taxon-name-part taxon-name-part-type="genus">Horatosphaga</tp:taxon-name-part> <tp:taxon-name-part taxon-name-part-type="species">leggei</tp:taxon-name-part></tp:taxon-name></italic> (<bold>25</bold>).</p></caption><graphic xmlns:xlink="http://www.w3.org/1999/xlink" xlink:href="zookeys-524-017-g005.jpg" position="float" orientation="portrait" xlink:type="simple" id="oo_58607.jpg"/></fig></tp:treatment-sec><tp:treatment-sec sec-type="Description"><title>Description.</title><p>Male. Head and antennae: fastigium of vertex very narrow, furrowed above, separated from the tuberculated fastigium of frons. Eyes rounded, well projecting. Legs long. Fore coxae unarmed. Fore tibiae furrowed on upper margin, distinctly widening above tympanum, which is closed on inner and on outer sides, tympanic auricles inflated. Fore femora unarmed, fore tibiae with 11 spines plus 1 spur on inner and outer ventral margins, 1 spur on inner and outer dorsal margins, mid femora unarmed, mid tibiae with 14 spines on inner and outer ventral margins, plus 1 spur on each side and 1 spur on both sides of dorsal margins, hind femora unarmed, hind tibiae with many spines on ventral and dorsal margins and 3 spurs on each side. Thorax: pronotum little narrowing anteriorly, little raised posteriorly, anterior margin straight, posterior margin rounded, humeral sinus absent, lobes of pronotum rounded and low. Tegmina shorter than abdomen, with pointed apices, their web-like venation very simple, cross-veins of area MA are arranged in a parallel fashion, a bit arcuate in inner part (Fig. <xref ref-type="fig" rid="F4">21</xref>). Hind wings rudimentary and linked to metanotum. Stridulatory region of left tegmen short and inflated, stridulatory file composed of 20-25 widely spaced teeth, of different size (Fig. <xref ref-type="fig" rid="F5">24</xref>). Abdomen: tenth tergite greatly enlarged and completely concealing supra-anal plate, in lateral view similar to a raptor beak (Figs <xref ref-type="fig" rid="F4">18–20</xref>); sub-genital plate long, up-curved and deeply divided into two lobes reaching margin of the tenth tergite and curved a bit backwards at end (Fig. <xref ref-type="fig" rid="F4">19</xref>); styli absent. Cerci short, in-curved, with a small apical spine (Fig. <xref ref-type="fig" rid="F4">20</xref>).</p><p>Female. As the male, but tegmina reduced to two small overlapping scales, not exceeding first abdominal tergite, but showing a residual web-like venation (Fig. <xref ref-type="fig" rid="F5">22</xref>). Cerci conical and pointed. Ovipositor up-curved and provided with many denticles on upper and lower margins (Fig. <xref ref-type="fig" rid="F5">23</xref>).</p></tp:treatment-sec><tp:treatment-sec sec-type="Measurements"><title>Measurements.</title><p>See Table <xref ref-type="table" rid="T2">2</xref>. <italic><tp:taxon-name><tp:taxon-name-part taxon-name-part-type="genus">Horatosphaga</tp:taxon-name-part> <tp:taxon-name-part taxon-name-part-type="species">aethiopica</tp:taxon-name-part></tp:taxon-name></italic> is characterized by its very small size, compared to related species, in particular in the length of tegmina and ovipositor.</p><table-wrap id="T2" position="float" orientation="portrait"><label>Table 2.</label><caption><p>Measurements of <italic><tp:taxon-name><tp:taxon-name-part taxon-name-part-type="genus">Horatosphaga</tp:taxon-name-part> <tp:taxon-name-part taxon-name-part-type="species">aethiopica</tp:taxon-name-part></tp:taxon-name></italic> sp. n. and the related three species <italic><tp:taxon-name><tp:taxon-name-part taxon-name-part-type="genus">Horatosphaga</tp:taxon-name-part> <tp:taxon-name-part taxon-name-part-type="species">ruspolii</tp:taxon-name-part></tp:taxon-name></italic>, <italic><tp:taxon-name><tp:taxon-name-part taxon-name-part-type="genus">Horatosphaga</tp:taxon-name-part> <tp:taxon-name-part taxon-name-part-type="species">vicina</tp:taxon-name-part></tp:taxon-name></italic> and <italic><tp:taxon-name><tp:taxon-name-part taxon-name-part-type="genus">Horatosphaga</tp:taxon-name-part> <tp:taxon-name-part taxon-name-part-type="species">diminuta</tp:taxon-name-part></tp:taxon-name></italic> (after <xref ref-type="bibr" rid="B30">Ragge 1960</xref>). For all species the min-max range is reported.</p></caption><table id="TID0ESPBG" rules="all"><tbody><tr><th rowspan="1" colspan="1">Species</th><th rowspan="1" colspan="1">Total length</th><th rowspan="1" colspan="1">Pronotum length</th><th rowspan="1" colspan="1">Length of hind femora</th><th rowspan="1" colspan="1">Length of tegmina</th><th rowspan="1" colspan="1">Length of ovipositor</th></tr><tr><td rowspan="1" colspan="1"><italic><tp:taxon-name><tp:taxon-name-part taxon-name-part-type="genus">Horatosphaga</tp:taxon-name-part> <tp:taxon-name-part taxon-name-part-type="species">ruspolii</tp:taxon-name-part></tp:taxon-name></italic></td><td rowspan="1" colspan="1">37.7–44.7 (♂)<break/> 25.0–26.6 (♀)</td><td rowspan="1" colspan="1">4.7–5.7 (♂)<break/> 5.9 (♀)</td><td rowspan="1" colspan="1">24.7–28.4 (♂)<break/> 29.3 (♀)</td><td rowspan="1" colspan="1">29.4–35.2 (♂)<break/> 17.9–19.0 (♀)</td><td rowspan="1" colspan="1"><break/> 9.8–10.3</td></tr><tr><td rowspan="1" colspan="1"><italic><tp:taxon-name><tp:taxon-name-part taxon-name-part-type="genus">Horatosphaga</tp:taxon-name-part> <tp:taxon-name-part taxon-name-part-type="species">vicina</tp:taxon-name-part></tp:taxon-name></italic></td><td rowspan="1" colspan="1">32.0–35.2 (♂)<break/> 23.5–27.0 (♀)</td><td rowspan="1" colspan="1">6.9–7.1 (♂)<break/> 7.2–7.4 (♀)</td><td rowspan="1" colspan="1">29.2–31.4 (♂)<break/> 25.4 (♀)</td><td rowspan="1" colspan="1">25.0–26.9 (♂)<break/> 14.8–17.0 (♀)</td><td rowspan="1" colspan="1"><break/> 13.3</td></tr><tr><td rowspan="1" colspan="1"><italic><tp:taxon-name><tp:taxon-name-part taxon-name-part-type="genus">Horatosphaga</tp:taxon-name-part> <tp:taxon-name-part taxon-name-part-type="species">diminuta</tp:taxon-name-part></tp:taxon-name></italic></td><td rowspan="1" colspan="1">26.3–32.0 (♂)<break/> 20.5–26.1 (♀)</td><td rowspan="1" colspan="1">4.7–6.1 (♂)<break/> 5.6–6.6 (♀)</td><td rowspan="1" colspan="1">22.7–28.2 (♂)<break/> 23.4–27.8 (♀)</td><td rowspan="1" colspan="1">18.9–25.7 (♂)<break/> 13.3–17.8 (♀)</td><td rowspan="1" colspan="1"><break/> 9.8–10.8</td></tr><tr><td rowspan="1" colspan="1"><italic><tp:taxon-name><tp:taxon-name-part taxon-name-part-type="genus">Horatosphaga</tp:taxon-name-part> <tp:taxon-name-part taxon-name-part-type="species">aethiopica</tp:taxon-name-part></tp:taxon-name></italic></td><td rowspan="1" colspan="1">20.8–22.1 (♂)<break/> 20.5–22.0 (♀)</td><td rowspan="1" colspan="1">4.7–4.8 (♂)<break/> 5.0–5.5 (♀)</td><td rowspan="1" colspan="1">19.5–20.0 (♂)<break/> 21.3–21.5 (♀)</td><td rowspan="1" colspan="1">11.6–12.0 (♂)<break/> 3.1–3.2 (♀)</td><td rowspan="1" colspan="1"><break/> 8.2–9.1</td></tr></tbody></table></table-wrap></tp:treatment-sec><tp:treatment-sec sec-type="Diagnosis"><title>Diagnosis.</title><p>Concerning the affinities between this and related species, there are only three <italic><tp:taxon-name><tp:taxon-name-part taxon-name-part-type="genus">Horatosphaga</tp:taxon-name-part></tp:taxon-name></italic> with the male having the tenth abdominal tergite greatly enlarged and completely concealing the supra-anal plate, namely <italic><tp:taxon-name><tp:taxon-name-part taxon-name-part-type="genus">Horatosphaga</tp:taxon-name-part> <tp:taxon-name-part taxon-name-part-type="species">ruspolii</tp:taxon-name-part></tp:taxon-name></italic> (Shulthess, 1898), <italic><tp:taxon-name><tp:taxon-name-part taxon-name-part-type="genus">Horatosphaga</tp:taxon-name-part> <tp:taxon-name-part taxon-name-part-type="species">diminuta</tp:taxon-name-part></tp:taxon-name></italic> (Chopard, 1954) and <italic><tp:taxon-name><tp:taxon-name-part taxon-name-part-type="genus">Horatosphaga</tp:taxon-name-part> <tp:taxon-name-part taxon-name-part-type="species">vicina</tp:taxon-name-part></tp:taxon-name></italic> (Chopard, 1954), all described from Kenya. <italic><tp:taxon-name><tp:taxon-name-part taxon-name-part-type="genus">Horatosphaga</tp:taxon-name-part> <tp:taxon-name-part taxon-name-part-type="species">ruspolii</tp:taxon-name-part></tp:taxon-name></italic> has fully developed wings, while the other two have reduced fore wings and rudimentary hind wings. According to <xref ref-type="bibr" rid="B30">Ragge (1960)</xref> <italic><tp:taxon-name><tp:taxon-name-part taxon-name-part-type="genus">Horatosphaga</tp:taxon-name-part> <tp:taxon-name-part taxon-name-part-type="species">ruspolii</tp:taxon-name-part></tp:taxon-name></italic> lives also in the eastern Ethiopia, in the area between Ethiopia and Somalia, and in Uganda. Its external genitalia are very variable, but appendices of the sub-genital plate are simply up-curved and shorter than those of <italic><tp:taxon-name><tp:taxon-name-part taxon-name-part-type="genus">Horatosphaga</tp:taxon-name-part> <tp:taxon-name-part taxon-name-part-type="species">aethiopica</tp:taxon-name-part></tp:taxon-name></italic> sp. n. However, <xref ref-type="bibr" rid="B30">Ragge (1960)</xref> suspected that <italic><tp:taxon-name><tp:taxon-name-part taxon-name-part-type="genus">Horatosphaga</tp:taxon-name-part> <tp:taxon-name-part taxon-name-part-type="species">diminuta</tp:taxon-name-part></tp:taxon-name></italic> could be a brachypterous form of <italic><tp:taxon-name><tp:taxon-name-part taxon-name-part-type="genus">Horatosphaga</tp:taxon-name-part> <tp:taxon-name-part taxon-name-part-type="species">ruspolii</tp:taxon-name-part></tp:taxon-name></italic>, and considered also that <italic><tp:taxon-name><tp:taxon-name-part taxon-name-part-type="genus">Horatosphaga</tp:taxon-name-part> <tp:taxon-name-part taxon-name-part-type="species">vicina</tp:taxon-name-part></tp:taxon-name></italic> could be a large form of <italic><tp:taxon-name><tp:taxon-name-part taxon-name-part-type="genus">Horatosphaga</tp:taxon-name-part> <tp:taxon-name-part taxon-name-part-type="species">diminuta</tp:taxon-name-part></tp:taxon-name></italic>, that also Chopard (in <xref ref-type="bibr" rid="B7">Chopard and Mc Kevan 1954</xref>) considered almost an exact repetition of <italic><tp:taxon-name><tp:taxon-name-part taxon-name-part-type="genus">Horatosphaga</tp:taxon-name-part> <tp:taxon-name-part taxon-name-part-type="species">vicina</tp:taxon-name-part></tp:taxon-name></italic> on a rather smaller scale. <italic><tp:taxon-name><tp:taxon-name-part taxon-name-part-type="genus">Horatosphaga</tp:taxon-name-part> <tp:taxon-name-part taxon-name-part-type="species">aethiopica</tp:taxon-name-part></tp:taxon-name></italic> sp. n., which is smaller than the above three species (see <xref ref-type="bibr" rid="B30">Ragge 1960</xref> and Table <xref ref-type="table" rid="T2">2</xref>), differs from the previous species not only by its external male genitalia, but also by the high reduction of wings, mainly in the female, a character that forces individuals to an important isolation. The reduction of wings probably was also the cause for a very reduced stridulatory file. Regarding the reduction of the stridulatory file related to the wing reduction, it is possible that also <italic><tp:taxon-name><tp:taxon-name-part taxon-name-part-type="genus">Horatosphaga</tp:taxon-name-part> <tp:taxon-name-part taxon-name-part-type="species">diminuta</tp:taxon-name-part></tp:taxon-name></italic> has a different stridulatory file compared to the fully developed wings of <italic><tp:taxon-name><tp:taxon-name-part taxon-name-part-type="genus">Horatosphaga</tp:taxon-name-part> <tp:taxon-name-part taxon-name-part-type="species">ruspolii</tp:taxon-name-part></tp:taxon-name></italic>, and this should result in a different song, an important specific barrier.</p></tp:treatment-sec><tp:treatment-sec sec-type="Etymology"><title>Etymology.</title><p>The Latin name <italic>aethiopica</italic> is a female adjective meaning “living in Ethiopia”.</p></tp:treatment-sec><tp:treatment-sec sec-type="Discussion"><title>Discussion.</title><p>In 1939, between March and September, <xref ref-type="bibr" rid="B39">Zavattari (1943)</xref> carried out an expedition to the territory of the Omo river in Ethiopia. During that trip, participants reached the northern part of the Turkana lake, where they collected also some <tp:taxon-name><tp:taxon-name-part taxon-name-part-type="order">Orthoptera</tp:taxon-name-part></tp:taxon-name>. Among them there was the series of <italic><tp:taxon-name><tp:taxon-name-part taxon-name-part-type="genus">Horatosphaga</tp:taxon-name-part></tp:taxon-name></italic> specimens listed above. This new taxon is remarkably different from all related taxa. Indeed, in none of the species known till now, the tegmina of the female are so much reduced to two small scales, as in <italic><tp:taxon-name><tp:taxon-name-part taxon-name-part-type="genus">Horatosphaga</tp:taxon-name-part> <tp:taxon-name-part taxon-name-part-type="species">aethiopica</tp:taxon-name-part></tp:taxon-name></italic> sp. n. Concerning the tribe <tp:taxon-name><tp:taxon-name-part taxon-name-part-type="tribe">Acrometopini</tp:taxon-name-part></tp:taxon-name>, the characters of this <italic><tp:taxon-name><tp:taxon-name-part taxon-name-part-type="genus">Horatosphaga</tp:taxon-name-part></tp:taxon-name></italic> species and those of other related species as provided by <xref ref-type="bibr" rid="B17">Hemp (2011)</xref> and <xref ref-type="bibr" rid="B16">Hemp et al. (2010)</xref> modify and update the key in <xref ref-type="bibr" rid="B30">Ragge (1960)</xref> partially based on the ratio between the length of the pronotum to that of the tegmina.</p></tp:treatment-sec><ref-list><ref id="B30"><mixed-citation xmlns:xlink="http://www.w3.org/1999/xlink" xlink:type="simple"><person-group><name name-style="western"><surname>Ragge</surname><given-names>DR</given-names></name></person-group> (<year>1960</year>) <article-title>The Acrometopae of the Ethiopian Region: a revision, with notes on the sexual dimorphism shown by the group (<tp:taxon-name><tp:taxon-name-part taxon-name-part-type="order">Orthoptera</tp:taxon-name-part></tp:taxon-name>: <tp:taxon-name><tp:taxon-name-part taxon-name-part-type="family">Tettigoniidae</tp:taxon-name-part></tp:taxon-name>).</article-title> <source>Bulletin of the British Museum (Natural History) Entomology</source> <volume>8</volume>(<issue>7</issue>): <fpage>269</fpage>–<lpage>333</lpage>. <ext-link xlink:type="simple" ext-link-type="uri" xlink:href="http://www.biodiversitylibrary.org/page/2245318#page/386/mode/1up">http://www.biodiversitylibrary.org/page/2245318#page/386/mode/1up</ext-link> </mixed-citation></ref><ref id="B7"><mixed-citation xmlns:xlink="http://www.w3.org/1999/xlink" xlink:type="simple"><person-group><name name-style="western"><surname>Chopard</surname><given-names>L</given-names></name><name name-style="western"><surname>Mc Kevan</surname><given-names>EDK</given-names></name></person-group> (<year>1954</year>) <article-title><tp:taxon-name><tp:taxon-name-part taxon-name-part-type="order">Orthoptera</tp:taxon-name-part></tp:taxon-name>-<tp:taxon-name><tp:taxon-name-part taxon-name-part-type="suborder">Ensifera</tp:taxon-name-part></tp:taxon-name> from northern Kenya and Jubaland.</article-title> <source>Transactions Royal Entomological Society London</source> <volume>105</volume>: <fpage>315</fpage>–<lpage>353</lpage>. </mixed-citation></ref><ref id="B39"><mixed-citation xmlns:xlink="http://www.w3.org/1999/xlink" xlink:type="simple"><person-group><name name-style="western"><surname>Zavattari</surname><given-names>E</given-names></name></person-group> (<year>1943</year>) <article-title>La missione biologica Sagan-Omo (1939).</article-title> <source>Rivista Biologia Coloniale, Roma</source> <volume>3</volume>: <fpage>97</fpage>–<lpage>108</lpage>.</mixed-citation></ref><ref id="B17"><mixed-citation xmlns:xlink="http://www.w3.org/1999/xlink" xlink:type="simple"><person-group><name name-style="western"><surname>Hemp</surname><given-names>C</given-names></name></person-group> (<year>2011</year>) <article-title>Faunistic relations between the ranges of the Eastern Arc mountains: relocation of <italic><tp:taxon-name><tp:taxon-name-part taxon-name-part-type="genus">Peronura</tp:taxon-name-part> <tp:taxon-name-part taxon-name-part-type="species">hildebrandtiana</tp:taxon-name-part></tp:taxon-name></italic> Karsch, 1889 (<tp:taxon-name><tp:taxon-name-part taxon-name-part-type="family">Tettigoniidae</tp:taxon-name-part></tp:taxon-name>: <tp:taxon-name><tp:taxon-name-part taxon-name-part-type="subfamily">Phaneropterinae</tp:taxon-name-part></tp:taxon-name>), the description of the male and implications from its phylogeographical pattern.</article-title> <source>Zootaxa</source> <volume>3006</volume>: <fpage>63</fpage>–<lpage>68</lpage>. </mixed-citation></ref><ref id="B16"><mixed-citation xmlns:xlink="http://www.w3.org/1999/xlink" xlink:type="simple"><person-group><name name-style="western"><surname>Hemp</surname><given-names>C</given-names></name><name name-style="western"><surname>Voje</surname><given-names>KL</given-names></name><name name-style="western"><surname>Heller</surname><given-names>K-G</given-names></name><name name-style="western"><surname>Warchalowska-Sliwa</surname><given-names>E</given-names></name><name name-style="western"><surname>Hemp</surname><given-names>A</given-names></name></person-group> (<year>2010</year>) <article-title>A new genus of African <tp:taxon-name><tp:taxon-name-part taxon-name-part-type="tribe">Acrometopini</tp:taxon-name-part></tp:taxon-name> (<tp:taxon-name><tp:taxon-name-part taxon-name-part-type="family">Tettigoniidae</tp:taxon-name-part></tp:taxon-name>: <tp:taxon-name><tp:taxon-name-part taxon-name-part-type="subfamily">Phaneropterinae</tp:taxon-name-part></tp:taxon-name>) based on morphology, chromosomes, acoustics, distribution, and molecular data, and the description of a new species.</article-title> <source>Zoological Journal of the Linnean Society</source> <volume>158</volume>(<issue>1</issue>): <fpage>66</fpage>–<lpage>82</lpage>. doi: <ext-link xlink:type="simple" ext-link-type="doi" xlink:href="10.1111/j.1096-3642.2009.00542.x">10.1111/j.1096-3642.2009.00542.x</ext-link> </mixed-citation></ref></ref-list></tp:taxon-treatment>
