# Supplementary material for: Taxonomy and distribution of some katydids (Orthoptera Tettigoniidae) from tropical Africa
Source: Zookeys. 2015 Sep 30;(524):17–44. doi: 10.3897/zookeys.524.5990 (PMC4602289; doi:10.3897/zookeys.524.5990)
Supplement: XML Treatment for Symmetrokarschia plana [file zookeys.524.5990-treatment7.xml]

<!DOCTYPE tp:taxon-treatment
  PUBLIC "-//TaxonX//DTD Taxonomic Treatment Publishing DTD v0 20100105//EN" "tax-treatment-NSO.dtd">
<tp:taxon-treatment xmlns:tp="http://www.plazi.org/taxpub"><tp:treatment-meta><kwd-group><label>Taxon classification</label><kwd><named-content content-type="kingdom">Animalia</named-content></kwd><kwd><named-content content-type="order">Orthoptera</named-content></kwd><kwd><named-content content-type="family">Tettigoniidae</named-content></kwd></kwd-group><mixed-citation publication-type="journal"><person-group><name><surname>Massa</surname><given-names>Bruno</given-names></name></person-group><article-title>Taxonomy and distribution of some katydids (<tp:taxon-name><tp:taxon-name-part taxon-name-part-type="order">Orthoptera</tp:taxon-name-part></tp:taxon-name> <tp:taxon-name><tp:taxon-name-part taxon-name-part-type="family">Tettigoniidae</tp:taxon-name-part></tp:taxon-name>) from tropical Africa</article-title><source>Zookeys</source><day>30</day><month>9</month><year>2015</year><volume>2015</volume><issue>524</issue><fpage>17</fpage><lpage>44</lpage><pub-id pub-id-type="doi">10.3897/zookeys.524.5990</pub-id></mixed-citation></tp:treatment-meta><tp:nomenclature><tp:taxon-name>
                                    <tp:taxon-name-part taxon-name-part-type="genus">Symmetrokarschia</tp:taxon-name-part>
                                    <tp:taxon-name-part taxon-name-part-type="species">plana</tp:taxon-name-part>
                                </tp:taxon-name><tp:taxon-authority>(Walker, 1869)</tp:taxon-authority><tp:taxon-status xmlns:xlink="http://www.w3.org/1999/xlink" xlink:type="simple">comb. n.</tp:taxon-status><xref ref-type="fig" rid="F6">Figs 26–30</xref><!--PageBreak--><!--PageBreak--><!--PageBreak--><!--PageBreak--></tp:nomenclature><tp:treatment-sec sec-type="material"><title>Material examined.</title><p>South Africa, Kwa Zulu-Natal, Nhandla Forest, I.1937 (2♂) (<abbrev xmlns:xlink="http://www.w3.org/1999/xlink" content-type="institution" xlink:title="Iziko South African Museum, Cape Town" xlink:type="simple">ISAM</abbrev>).</p><!--PageBreak--></tp:treatment-sec><tp:treatment-sec sec-type="Remarks"><title>Remarks.</title><p><xref ref-type="bibr" rid="B38">Walker (1869)</xref> described <italic><tp:taxon-name><tp:taxon-name-part taxon-name-part-type="genus">Phaneroptera</tp:taxon-name-part> <tp:taxon-name-part taxon-name-part-type="species">plana</tp:taxon-name-part></tp:taxon-name></italic> from Kwa Zulu-Natal (South Africa). Later, <xref ref-type="bibr" rid="B22">Kirby (1906)</xref> transferred the taxon to the genus <italic><tp:taxon-name><tp:taxon-name-part taxon-name-part-type="genus">Tylopsis</tp:taxon-name-part></tp:taxon-name></italic> Fieber, and Ragge (1964) placed it in the genus <italic><tp:taxon-name><tp:taxon-name-part taxon-name-part-type="genus">Symmetropleura</tp:taxon-name-part></tp:taxon-name></italic> Brunner, 1878. Another species described by <xref ref-type="bibr" rid="B6">Chopard (1955)</xref>, <italic><tp:taxon-name><tp:taxon-name-part taxon-name-part-type="genus">Catoptropteryx</tp:taxon-name-part> <tp:taxon-name-part taxon-name-part-type="species">latipennis</tp:taxon-name-part></tp:taxon-name></italic> from Cape Province, Tsitzikama forest, was synonymized by <xref ref-type="bibr" rid="B18">Huxley (1970)</xref> with <italic><tp:taxon-name><tp:taxon-name-part taxon-name-part-type="genus">Symmetropleura</tp:taxon-name-part> <tp:taxon-name-part taxon-name-part-type="species">plana</tp:taxon-name-part></tp:taxon-name></italic>. The genus <italic><tp:taxon-name><tp:taxon-name-part taxon-name-part-type="genus">Symmetropleura</tp:taxon-name-part></tp:taxon-name></italic> was based on a Neotropical type-species, <italic><tp:taxon-name><tp:taxon-name-part taxon-name-part-type="genus">Symmetropleura</tp:taxon-name-part> <tp:taxon-name-part taxon-name-part-type="species">laevicauda</tp:taxon-name-part></tp:taxon-name></italic> Brunner, 1878 and contained three further Neotropical and three African species. However, <xref ref-type="bibr" rid="B32">Ragge (1968</xref>, <xref ref-type="bibr" rid="B33">1980</xref>) pointed out that <italic><tp:taxon-name><tp:taxon-name-part taxon-name-part-type="genus">Symmetropleura</tp:taxon-name-part></tp:taxon-name></italic> is a New World genus, occurring in South America, Mexico and the Eastern USA, and that the African species are neither very similar to each other nor to the Neotropical type-species of the genus. Finally, <xref ref-type="bibr" rid="B26">Massa (2015)</xref> described two new genera for two African species: <italic><tp:taxon-name><tp:taxon-name-part taxon-name-part-type="genus">Symmetrokarschia</tp:taxon-name-part> <tp:taxon-name-part taxon-name-part-type="species">africana</tp:taxon-name-part></tp:taxon-name></italic> (Brunner von Wattenwyl, 1878) and <italic><tp:taxon-name><tp:taxon-name-part taxon-name-part-type="genus">Symmetroraggea</tp:taxon-name-part> <tp:taxon-name-part taxon-name-part-type="species">dirempta</tp:taxon-name-part></tp:taxon-name></italic> (Karsch, 1889), but he was unable to examine specimens of the third species, <italic><tp:taxon-name><tp:taxon-name-part taxon-name-part-type="genus">Symmetropleura</tp:taxon-name-part> <tp:taxon-name-part taxon-name-part-type="species">plana</tp:taxon-name-part></tp:taxon-name></italic> (Walker, 1869). Now, the availability of the above listed specimens allows to propose the change of the taxonomic status of this species.</p><p>Characters of the genus <italic><tp:taxon-name><tp:taxon-name-part taxon-name-part-type="genus">Symmetropleura</tp:taxon-name-part></tp:taxon-name></italic> are: fastigium of vertex triangular and sulcate; pronotum disc flat, with lateral excisions; tegmina wide with rounded hind margin or narrow with straight hind margin; fore and mid femora with ventral inner spines, hind femora with double row of ventral spines. Fore and mid tibiae dorsally unarmed or with some spinules; cerci long, in-curved and pointed; male sub-genital plate short with rounded posterior margin or (in <italic><tp:taxon-name><tp:taxon-name-part taxon-name-part-type="genus">Symmetropleura</tp:taxon-name-part> <tp:taxon-name-part taxon-name-part-type="species">africana</tp:taxon-name-part></tp:taxon-name></italic>) long with triangular apex; styli absent; ovipositor longer than pronotum, not much curved, sharp, with upper and lower apices serrate; female sub-genital plate triangular, just concave. In the description <xref ref-type="bibr" rid="B4">Brunner von Wattenwyl (1878)</xref> referred mainly to <italic><tp:taxon-name><tp:taxon-name-part taxon-name-part-type="genus">Symmetropleura</tp:taxon-name-part> <tp:taxon-name-part taxon-name-part-type="species">laevicauda</tp:taxon-name-part></tp:taxon-name></italic>, both within the text and in the figure 73; thus, by subsequent designation, <xref ref-type="bibr" rid="B22">Kirby (1906)</xref> established <italic><tp:taxon-name><tp:taxon-name-part taxon-name-part-type="genus">Symmetropleura</tp:taxon-name-part> <tp:taxon-name-part taxon-name-part-type="species">laevicauda</tp:taxon-name-part></tp:taxon-name></italic> as the type-species of the genus. <xref ref-type="bibr" rid="B26">Massa (2015)</xref> transferred <italic><tp:taxon-name><tp:taxon-name-part taxon-name-part-type="genus">Symmetropleura</tp:taxon-name-part> <tp:taxon-name-part taxon-name-part-type="species">africana</tp:taxon-name-part></tp:taxon-name></italic> to the genus <italic><tp:taxon-name><tp:taxon-name-part taxon-name-part-type="genus">Symmetrokarschia</tp:taxon-name-part></tp:taxon-name></italic>, on the basis of its peculiar characters: pronotum disc with regular impressed punctures, fastigium of vertex compressed, narrower than first antennal segment, sulcate above, eyes oval, prominent; absence of fronto-genal carinae; pronotum just depressed, fore part with just definite lateral carinae, central and hind parts with vague lateral carinae; fore margin slightly concave, posterior margin rounded; surface dotted, matt; fore coxae with a long spine, fore tibiae with open tympanum on each side, furrowed on upper border; fore and mid femora with 3-5 spines, hind femora with 5-8 inner ventral and 6-7 outer ventral spines; fore and mid tibiae with 1 dorsal and 1 ventral spur, hind tibiae with 3 apical spurs on each side; male tenth tergite laminate and protruding, with straight posterior margin, cerci little in-curved, with flat apex and pointed, sub-genital plate long, narrow, with obtuse and short cut apex, styli absent. Ovipositor well developed, sharply bent upwards near the base, shorter than pronotum, with upper border and apex of lower border finely serrate, sub-genital plate triangular and pointed. Tegmina wide and oval, with rounded hind border more pronounced in female than in male.</p><!--PageBreak--><p>Characters of <italic><tp:taxon-name><tp:taxon-name-part taxon-name-part-type="genus">Symmetropleura</tp:taxon-name-part> <tp:taxon-name-part taxon-name-part-type="species">plana</tp:taxon-name-part></tp:taxon-name></italic> are testaceous-green, smooth, rather stout; head nearly as broad as the pronotum, with a short keel between eyes; front erect. Fastigium of vertex compressed, narrower than first antennal segment, sulcate above (Fig. <xref ref-type="fig" rid="F6">27</xref>). Eyes <!--PageBreak-->tawny, nearly round, rather prominent; absence of fronto-genal carinae. Disk of the pronotum flat, slightly widening hindward, with an abbreviated curved transverse line in middle; lateral keels just defined, each accompanied by an ochraceous line; fore margin slightly excavated; sides and hind margins slightly rounded, surface matt, characterized by a right and a left black spots on fore margin (Figs <xref ref-type="fig" rid="F6">26–27</xref>). Legs long, slender; fore coxae armed, fore tibiae with open tympanum on each side, furrowed on upper border. Fore tibiae with 6 inner + 1 spur and 7 outer spines + 1 spur on ventral margin, 3 outer spines + 1 spur on dorsal margin; mid tibiae with 8 inner + 1 spur and 10 outer spines + 1 spur on ventral margin, 2-3 inner and 7 outer spines + 1 spur on dorsal margin (on the whole both fore and mid tibiae have 1 dorsal and 2 ventral spurs); hind tibiae with 3 apical spurs on each side. Fore femora with 3-4 spines on each side of ventral margin, mid femora with 5 outer spines on ventral margin, unarmed on inner ventral margin. Hind femora with 3-4 small spines on each side of ventral margin. Fore wings rather narrow, with a ferrugineous streak along the anal vein and another nearer to base of hind margin (Fig. <xref ref-type="fig" rid="F6">26</xref>); interno-medial vein abruptly curved to the hind margin near tip; branch of externo-medial vein forked; veinlets very numerous, minute and irregular. Hind wings pellucid, longer than fore wings, green and with texture as in fore wings along apical part of costa; veins white. Male tenth tergite laminate with straight posterior margin (Fig. <xref ref-type="fig" rid="F6">29</xref>), cerci and lower appendages rounded at tips, nearly cylindrical, the former more curved than the latter, cerci very long, up-curved with flat and just pointed apex (Figs <xref ref-type="fig" rid="F6">28–29</xref>); sub-genital plate very long, narrow, with two very long appendices, just shorter than cerci; styli absent (Fig. <xref ref-type="fig" rid="F6">30</xref>).</p><fig id="F6" position="float" orientation="portrait"><label>Figures 26–30.</label><caption><p><italic><tp:taxon-name><tp:taxon-name-part taxon-name-part-type="genus">Symmetrokarschia</tp:taxon-name-part> <tp:taxon-name-part taxon-name-part-type="species">plana</tp:taxon-name-part></tp:taxon-name></italic> comb. n. Lateral view of head, pronotum and tegmina of male (<bold>26</bold>); dorsal view of head and pronotum (<bold>27</bold>); lateral (<bold>28</bold>) and dorsal view (<bold>29</bold>) of cerci and appendices of male sub-genital plate; sub-genital plate of male and cerci (<bold>30</bold>).</p></caption><graphic xmlns:xlink="http://www.w3.org/1999/xlink" xlink:href="zookeys-524-017-g006.jpg" position="float" orientation="portrait" xlink:type="simple" id="oo_58608.jpg"/></fig></tp:treatment-sec><tp:treatment-sec sec-type="Diagnosis"><title>Diagnosis.</title><p>Differences from <italic><tp:taxon-name><tp:taxon-name-part taxon-name-part-type="genus">Symmetrokarschia</tp:taxon-name-part> <tp:taxon-name-part taxon-name-part-type="species">africana</tp:taxon-name-part></tp:taxon-name></italic> are the absence of evident lateral carinae on metazona of pronotum, narrow tegmina, and fore and mid tibiae with 3 spurs. Considering the high variability of some characters found in other genera of African <tp:taxon-name><tp:taxon-name-part taxon-name-part-type="subfamily">Phaneropterinae</tp:taxon-name-part></tp:taxon-name>, it seems reasonable to consider also <italic><tp:taxon-name><tp:taxon-name-part taxon-name-part-type="genus">Symmetrokarschia</tp:taxon-name-part> <tp:taxon-name-part taxon-name-part-type="species">plana</tp:taxon-name-part></tp:taxon-name></italic> as belonging to the genus <italic><tp:taxon-name><tp:taxon-name-part taxon-name-part-type="genus">Symmetrokarschia</tp:taxon-name-part></tp:taxon-name></italic>, and to exclude the genus <italic><tp:taxon-name><tp:taxon-name-part taxon-name-part-type="genus">Symmetropleura</tp:taxon-name-part></tp:taxon-name></italic> definitively from the African fauna.</p></tp:treatment-sec><ref-list><ref id="B38"><mixed-citation xmlns:xlink="http://www.w3.org/1999/xlink" xlink:type="simple"><person-group><name name-style="western"><surname>Walker</surname><given-names>F</given-names></name></person-group> (<year>1869</year>) <source>Catalogue of the specimens of <tp:taxon-name><tp:taxon-name-part taxon-name-part-type="order">Dermaptera</tp:taxon-name-part></tp:taxon-name><tp:taxon-name><tp:taxon-name-part taxon-name-part-type="order">Saltatoria</tp:taxon-name-part></tp:taxon-name> in the collection of the British Museum</source>. <issue>Part II</issue>. <publisher-name>British Museum</publisher-name> <publisher-loc>London</publisher-loc>. <ext-link xlink:type="simple" ext-link-type="uri" xlink:href="http://www.archive.org/details/catalogueofspeci02britrich">http://www.archive.org/details/catalogueofspeci02britrich</ext-link> </mixed-citation></ref><ref id="B22"><mixed-citation xmlns:xlink="http://www.w3.org/1999/xlink" xlink:type="simple"><person-group><name name-style="western"><surname>Kirby</surname><given-names>WF</given-names></name></person-group> (<year>1906</year>) <source>A synonymic catalogue of <tp:taxon-name><tp:taxon-name-part taxon-name-part-type="order">Orthoptera</tp:taxon-name-part></tp:taxon-name>. Vol. II. <tp:taxon-name><tp:taxon-name-part taxon-name-part-type="order">Orthoptera</tp:taxon-name-part></tp:taxon-name><tp:taxon-name><tp:taxon-name-part taxon-name-part-type="order">Saltatoria</tp:taxon-name-part></tp:taxon-name>. Part I. (<tp:taxon-name><tp:taxon-name-part taxon-name-part-type="family">Achetidae</tp:taxon-name-part></tp:taxon-name> et <tp:taxon-name><tp:taxon-name-part taxon-name-part-type="family">Phasgonuridae</tp:taxon-name-part></tp:taxon-name>.)</source>. <publisher-loc>London</publisher-loc>, <size units="page">viii + 562 pp</size>. <ext-link xlink:type="simple" ext-link-type="uri" xlink:href="http://www.biodiversitylibrary.org/item/29662">http://www.biodiversitylibrary.org/item/29662</ext-link> </mixed-citation></ref><ref id="B6"><mixed-citation xmlns:xlink="http://www.w3.org/1999/xlink" xlink:type="simple"><person-group><name name-style="western"><surname>Chopard</surname><given-names>L</given-names></name></person-group> (<year>1955</year>) <article-title>South African Animal Life.</article-title> <source>Results of the Lund University Expedition in 1950–1951</source>. <volume>2</volume>. </mixed-citation></ref><ref id="B18"><mixed-citation xmlns:xlink="http://www.w3.org/1999/xlink" xlink:type="simple"><person-group><name name-style="western"><surname>Huxley</surname><given-names>J</given-names></name></person-group> (<year>1970</year>) <article-title>A revision of the genus Catoptropteryx Karsch (<tp:taxon-name><tp:taxon-name-part taxon-name-part-type="order">Orthoptera</tp:taxon-name-part></tp:taxon-name>: <tp:taxon-name><tp:taxon-name-part taxon-name-part-type="family">Tettigoniidae</tp:taxon-name-part></tp:taxon-name>).</article-title> <source>Bulletin British Museum natural History (Entomology)</source> <volume>24</volume>: <fpage>129</fpage>–<lpage>170</lpage>. <ext-link xlink:type="simple" ext-link-type="uri" xlink:href="http://www.archive.org/details/bulletinofbritis24entolond">http://www.archive.org/details/bulletinofbritis24entolond</ext-link> </mixed-citation></ref><ref id="B32"><mixed-citation xmlns:xlink="http://www.w3.org/1999/xlink" xlink:type="simple"><person-group><name name-style="western"><surname>Ragge</surname><given-names>DR</given-names></name></person-group> (<year>1968</year>) <article-title>An index-catalogue of African <tp:taxon-name><tp:taxon-name-part taxon-name-part-type="subfamily">Phaneropterinae</tp:taxon-name-part></tp:taxon-name> (<tp:taxon-name><tp:taxon-name-part taxon-name-part-type="order">Orthoptera</tp:taxon-name-part></tp:taxon-name>: <tp:taxon-name><tp:taxon-name-part taxon-name-part-type="family">Tettigoniidae</tp:taxon-name-part></tp:taxon-name>).</article-title> <source>Bulletin British Museum (Natural History) Entomology</source> <volume>22</volume>: <fpage>73</fpage>–<lpage>108</lpage>. <ext-link xlink:type="simple" ext-link-type="uri" xlink:href="https://archive.org/details/bulletinofbritis22entolond">https://archive.org/details/bulletinofbritis22entolond</ext-link> </mixed-citation></ref><ref id="B33"><mixed-citation xmlns:xlink="http://www.w3.org/1999/xlink" xlink:type="simple"><person-group><name name-style="western"><surname>Ragge</surname><given-names>DR</given-names></name></person-group> (<year>1980</year>) <article-title>A review of the African <tp:taxon-name><tp:taxon-name-part taxon-name-part-type="subfamily">Phaneropterinae</tp:taxon-name-part></tp:taxon-name> with open tympana (<tp:taxon-name><tp:taxon-name-part taxon-name-part-type="order">Orthoptera</tp:taxon-name-part></tp:taxon-name>: <tp:taxon-name><tp:taxon-name-part taxon-name-part-type="family">Tettigoniidae</tp:taxon-name-part></tp:taxon-name>).</article-title> <source>Bulletin British Museum (Natural History) Entomology</source> <volume>40</volume>: <fpage>1</fpage>–<lpage>192</lpage>. <ext-link xlink:type="simple" ext-link-type="uri" xlink:href="http://www.archive.org/details/bulletinofbritis40entolond">http://www.archive.org/details/bulletinofbritis40entolond</ext-link> </mixed-citation></ref><ref id="B26"><mixed-citation xmlns:xlink="http://www.w3.org/1999/xlink" xlink:type="simple"><person-group><name name-style="western"><surname>Massa</surname><given-names>B</given-names></name></person-group> (<year>2015</year>) <article-title>New genera, species and records of <tp:taxon-name><tp:taxon-name-part taxon-name-part-type="subfamily">Phaneropterinae</tp:taxon-name-part></tp:taxon-name> (<tp:taxon-name><tp:taxon-name-part taxon-name-part-type="order">Orthoptera</tp:taxon-name-part></tp:taxon-name>, <tp:taxon-name><tp:taxon-name-part taxon-name-part-type="family">Phaneropteridae</tp:taxon-name-part></tp:taxon-name>) from sub-Saharan Africa.</article-title> <source>Zookeys</source> <volume>472</volume>: <fpage>77</fpage>–<lpage>102</lpage>. doi: <ext-link xlink:type="simple" ext-link-type="doi" xlink:href="10.3897/zookeys.472.8575">10.3897/zookeys.472.8575</ext-link> </mixed-citation></ref><ref id="B4"><mixed-citation xmlns:xlink="http://www.w3.org/1999/xlink" xlink:type="simple"><person-group><name name-style="western"><surname>Brunner von Wattenwyl</surname><given-names>C</given-names></name></person-group> (<year>1878</year>) <source>Monographie der Phaneropteriden</source>. <publisher-loc>Vienna</publisher-loc>, <size units="page">401 pp</size>. <ext-link xlink:type="simple" ext-link-type="uri" xlink:href="http://www.biodiversitylibrary.org/item/37136">http://www.biodiversitylibrary.org/item/37136</ext-link> </mixed-citation></ref></ref-list></tp:taxon-treatment>
