# Supplementary material for: Taxonomy and distribution of some katydids (Orthoptera Tettigoniidae) from tropical Africa
Source: Zookeys. 2015 Sep 30;(524):17–44. doi: 10.3897/zookeys.524.5990 (PMC4602289; doi:10.3897/zookeys.524.5990)
Supplement: XML Treatment for Preussia lobatipes [file zookeys.524.5990-treatment8.xml]

<!DOCTYPE tp:taxon-treatment
  PUBLIC "-//TaxonX//DTD Taxonomic Treatment Publishing DTD v0 20100105//EN" "tax-treatment-NSO.dtd">
<tp:taxon-treatment xmlns:tp="http://www.plazi.org/taxpub"><tp:treatment-meta><kwd-group><label>Taxon classification</label><kwd><named-content content-type="kingdom">Animalia</named-content></kwd><kwd><named-content content-type="order">Orthoptera</named-content></kwd><kwd><named-content content-type="family">Tettigoniidae</named-content></kwd></kwd-group><mixed-citation publication-type="journal"><person-group><name><surname>Massa</surname><given-names>Bruno</given-names></name></person-group><article-title>Taxonomy and distribution of some katydids (<tp:taxon-name><tp:taxon-name-part taxon-name-part-type="order">Orthoptera</tp:taxon-name-part></tp:taxon-name> <tp:taxon-name><tp:taxon-name-part taxon-name-part-type="family">Tettigoniidae</tp:taxon-name-part></tp:taxon-name>) from tropical Africa</article-title><source>Zookeys</source><day>30</day><month>9</month><year>2015</year><volume>2015</volume><issue>524</issue><fpage>17</fpage><lpage>44</lpage><pub-id pub-id-type="doi">10.3897/zookeys.524.5990</pub-id></mixed-citation></tp:treatment-meta><tp:nomenclature><tp:taxon-name>
                                    <tp:taxon-name-part taxon-name-part-type="genus">Preussia</tp:taxon-name-part>
                                    <tp:taxon-name-part taxon-name-part-type="species">lobatipes</tp:taxon-name-part>
                                </tp:taxon-name><tp:taxon-authority>Karsch, 1890</tp:taxon-authority></tp:nomenclature><tp:treatment-sec sec-type="material"><title>Material examined.</title><p>Cameroon, Barombi Station (holotype ♀) (<named-content xmlns:xlink="http://www.w3.org/1999/xlink" content-type="dwc:institutional_code" xlink:type="simple">MfN</named-content>); Ivory Coast, Man, Mt. Tonkoui (1200 m) 28.VI–1.VII.2014 (UV trap), P. Moretto (♂) (<abbrev xmlns:xlink="http://www.w3.org/1999/xlink" content-type="institution" xlink:title="Bruno Massa Collection, University of Palermo" xlink:type="simple">BMCP</abbrev>).</p></tp:treatment-sec><tp:treatment-sec sec-type="Remarks"><title>Remarks.</title><p><italic><tp:taxon-name><tp:taxon-name-part taxon-name-part-type="genus">Preussia</tp:taxon-name-part> <tp:taxon-name-part taxon-name-part-type="species">lobatipes</tp:taxon-name-part></tp:taxon-name></italic> was described from one female from Barombi Station (Cameroon) and considered by the author as being related to <italic><tp:taxon-name><tp:taxon-name-part taxon-name-part-type="genus">Symmetropleura</tp:taxon-name-part> <tp:taxon-name-part taxon-name-part-type="species">africana</tp:taxon-name-part></tp:taxon-name></italic> (see above); the male was described one year later from the same locality (<xref ref-type="bibr" rid="B21">Karsch 1891</xref>). <xref ref-type="bibr" rid="B10">Griffini (1908)</xref> recorded it from Mukonje Farm (Cameroon), <xref ref-type="bibr" rid="B23">Leroy (1985)</xref> from Central African Republic and <xref ref-type="bibr" rid="B27">Naskrecki (2008</xref>, <xref ref-type="bibr" rid="B28">2009</xref>) from Ghana. This from Ivory Coast is new and the westernmost record known till now, Mt. Tonkoui is at NW of Man, next to the border with Guinea.</p><!--PageBreak--></tp:treatment-sec><ref-list><ref id="B21"><mixed-citation xmlns:xlink="http://www.w3.org/1999/xlink" xlink:type="simple"><person-group><name name-style="western"><surname>Karsch</surname><given-names>F</given-names></name></person-group> (<year>1891</year>) <article-title>Übersicht der von Dr. Paul Preuss auf der Barombi-Station in Kamerun gesammelten Locustodeen.</article-title> <source>Berliner Entomologische Zeitschrift</source> <volume>36</volume>(<issue>2</issue>): <fpage>317</fpage>–<lpage>346</lpage>. <source>Biodiversity Heritage Library</source>. <ext-link xlink:type="simple" ext-link-type="uri" xlink:href="http://www.biodiversitylibrary.org/item/101306">http://www.biodiversitylibrary.org/item/101306</ext-link> </mixed-citation></ref><ref id="B10"><mixed-citation xmlns:xlink="http://www.w3.org/1999/xlink" xlink:type="simple"><person-group><name name-style="western"><surname>Griffini</surname><given-names>A</given-names></name></person-group> (<year>1908</year>) <article-title><tp:taxon-name><tp:taxon-name-part taxon-name-part-type="family">Phasgonuridae</tp:taxon-name-part></tp:taxon-name> africane del R. Museo di Storia Naturale in Bruxelles. 6. <tp:taxon-name><tp:taxon-name-part taxon-name-part-type="family">Phaneropteridae</tp:taxon-name-part></tp:taxon-name> pars 2a (reliquae species omnes).</article-title> <source>Mémoires de la Societé entomologique belgique</source> <volume>15</volume>: <fpage>201</fpage>–<lpage>226</lpage>. <ext-link xlink:type="simple" ext-link-type="uri" xlink:href="http://www.biodiversitylibrary.org/item/41740#page/215/mode/1up">http://www.biodiversitylibrary.org/item/41740#page/215/mode/1up</ext-link> </mixed-citation></ref><ref id="B23"><mixed-citation xmlns:xlink="http://www.w3.org/1999/xlink" xlink:type="simple"><person-group><name name-style="western"><surname>Leroy</surname><given-names>Y</given-names></name></person-group> (<year>1985</year>) <article-title>Le camouflage chez les sauterelles <tp:taxon-name><tp:taxon-name-part taxon-name-part-type="superfamily">Tettigonioidea</tp:taxon-name-part></tp:taxon-name> [Orth.].</article-title> <source>Bulletin Societé entomologique France</source> <volume>90</volume>: <fpage>1051</fpage>–<lpage>1071</lpage>. </mixed-citation></ref><ref id="B27"><mixed-citation xmlns:xlink="http://www.w3.org/1999/xlink" xlink:type="simple"><person-group><name name-style="western"><surname>Naskrecki</surname><given-names>P</given-names></name></person-group> (<year>2008</year>) <article-title>The katydids of the Atewa Range Forest Reserve, Ghana.</article-title> <source>RAP Bulletin of Biological Assessment</source> <volume>47</volume>: <fpage>63</fpage>–<lpage>68</lpage>. </mixed-citation></ref><ref id="B28"><mixed-citation xmlns:xlink="http://www.w3.org/1999/xlink" xlink:type="simple"><person-group><name name-style="western"><surname>Naskrecki</surname><given-names>P</given-names></name></person-group> (<year>2009</year>) <article-title>A Survey of Katydids (<tp:taxon-name><tp:taxon-name-part taxon-name-part-type="class">Insecta</tp:taxon-name-part></tp:taxon-name>: <tp:taxon-name><tp:taxon-name-part taxon-name-part-type="order">Orthoptera</tp:taxon-name-part></tp:taxon-name>: <tp:taxon-name><tp:taxon-name-part taxon-name-part-type="family">Tettigoniidae</tp:taxon-name-part></tp:taxon-name>) of Ajenjua Bepo and Mamang River Forest Reserves, Eastern Region of Ghana.</article-title> In: <source>A Rapid Biological Assessment of Ajenjua Bepo and Mamang River Forest Reserves, Ghana</source>. <source>RAP Bulletin Biological Assessment, Conservation International</source>, <fpage>34</fpage>–<lpage>39</lpage>. <ext-link xlink:type="simple" ext-link-type="uri" xlink:href="http://www.bioone.org/doi/book/10.1896/978-1-934151-26-6">http://www.bioone.org/doi/book/10.1896/978-1-934151-26-6</ext-link> </mixed-citation></ref></ref-list></tp:taxon-treatment>
