# Supplementary material for: Taxonomy and distribution of some katydids (Orthoptera Tettigoniidae) from tropical Africa
Source: Zookeys. 2015 Sep 30;(524):17–44. doi: 10.3897/zookeys.524.5990 (PMC4602289; doi:10.3897/zookeys.524.5990)
Supplement: XML Treatment for Gonatoxia [file zookeys.524.5990-treatment9.xml]

<!DOCTYPE tp:taxon-treatment
  PUBLIC "-//TaxonX//DTD Taxonomic Treatment Publishing DTD v0 20100105//EN" "tax-treatment-NSO.dtd">
<tp:taxon-treatment xmlns:tp="http://www.plazi.org/taxpub"><tp:treatment-meta><kwd-group><label>Taxon classification</label><kwd><named-content content-type="kingdom">Animalia</named-content></kwd><kwd><named-content content-type="order">Orthoptera</named-content></kwd><kwd><named-content content-type="family">Tettigoniidae</named-content></kwd></kwd-group><mixed-citation publication-type="journal"><person-group><name><surname>Massa</surname><given-names>Bruno</given-names></name></person-group><article-title>Taxonomy and distribution of some katydids (<tp:taxon-name><tp:taxon-name-part taxon-name-part-type="order">Orthoptera</tp:taxon-name-part></tp:taxon-name> <tp:taxon-name><tp:taxon-name-part taxon-name-part-type="family">Tettigoniidae</tp:taxon-name-part></tp:taxon-name>) from tropical Africa</article-title><source>Zookeys</source><day>30</day><month>9</month><year>2015</year><volume>2015</volume><issue>524</issue><fpage>17</fpage><lpage>44</lpage><pub-id pub-id-type="doi">10.3897/zookeys.524.5990</pub-id></mixed-citation></tp:treatment-meta><tp:nomenclature><tp:taxon-name>
                                    <tp:taxon-name-part taxon-name-part-type="genus">Gonatoxia</tp:taxon-name-part>
                                </tp:taxon-name><tp:taxon-authority>Karsch, 1889</tp:taxon-authority><tp:taxon-status xmlns:xlink="http://www.w3.org/1999/xlink" xlink:type="simple">syn. n.</tp:taxon-status><tp:nomenclature-citation-list><tp:nomenclature-citation><tp:taxon-name>
                                    <tp:taxon-name-part taxon-name-part-type="genus">Gonatoxia</tp:taxon-name-part>
                                </tp:taxon-name><comment>Karsch, 1889. Berlin Ent. Z. 32: 423, 441</comment></tp:nomenclature-citation></tp:nomenclature-citation-list></tp:nomenclature><tp:treatment-sec sec-type="Remarks"><title>Remarks.</title><p>The genus <italic><tp:taxon-name><tp:taxon-name-part taxon-name-part-type="genus">Dapanera</tp:taxon-name-part></tp:taxon-name></italic> was erected by <xref ref-type="bibr" rid="B19">Karsch (1889)</xref> and is characterized by stout and long styli. <xref ref-type="bibr" rid="B19">Karsch (1889)</xref> described <italic><tp:taxon-name><tp:taxon-name-part taxon-name-part-type="genus">Dapanera</tp:taxon-name-part> <tp:taxon-name-part taxon-name-part-type="species">genuteres</tp:taxon-name-part></tp:taxon-name></italic>, and later (<xref ref-type="bibr" rid="B20">Karsch 1890</xref>) <italic><tp:taxon-name><tp:taxon-name-part taxon-name-part-type="genus">Dapanera</tp:taxon-name-part> <tp:taxon-name-part taxon-name-part-type="species">irregularis</tp:taxon-name-part></tp:taxon-name></italic>, very similar to the previous species, but with different cerci shape and length of styli (shorter than in <italic><tp:taxon-name><tp:taxon-name-part taxon-name-part-type="genus">Dapanera</tp:taxon-name-part> <tp:taxon-name-part taxon-name-part-type="species">genuteres</tp:taxon-name-part></tp:taxon-name></italic>). Further, <xref ref-type="bibr" rid="B10">Griffini (1908)</xref>, <xref ref-type="bibr" rid="B36">Sjostedt (1912)</xref> and <xref ref-type="bibr" rid="B24">Massa (2013)</xref> have highlighted that <italic><tp:taxon-name><tp:taxon-name-part taxon-name-part-type="genus">Dapanera</tp:taxon-name-part> <tp:taxon-name-part taxon-name-part-type="species">irregularis</tp:taxon-name-part></tp:taxon-name></italic> is smaller than <italic><tp:taxon-name><tp:taxon-name-part taxon-name-part-type="genus">Dapanera</tp:taxon-name-part> <tp:taxon-name-part taxon-name-part-type="species">genuteres</tp:taxon-name-part></tp:taxon-name></italic> and has shorter ovipositor. The genus <italic><tp:taxon-name><tp:taxon-name-part taxon-name-part-type="genus">Dapanera</tp:taxon-name-part></tp:taxon-name></italic> contains another species, <italic><tp:taxon-name><tp:taxon-name-part taxon-name-part-type="genus">Dapanera</tp:taxon-name-part> <tp:taxon-name-part taxon-name-part-type="species">eidmanni</tp:taxon-name-part></tp:taxon-name></italic> (see below); all the species are morphologically very similar, with the exception of the shape of the male sub-genital plate, cerci, styli length and stridulatory files (Figs <xref ref-type="fig" rid="F7">31</xref>–<xref ref-type="fig" rid="F10">49</xref>). The genus <italic><tp:taxon-name><tp:taxon-name-part taxon-name-part-type="genus">Gonatoxia</tp:taxon-name-part></tp:taxon-name></italic> was described by <xref ref-type="bibr" rid="B19">Karsch (1889)</xref> on the same page as <italic><tp:taxon-name><tp:taxon-name-part taxon-name-part-type="genus">Dapanera</tp:taxon-name-part></tp:taxon-name></italic> with the following differences: fastigium of vertex not sulcate, tegmina wider and genicular lobes of hind femora with a spine. However, the fastigium of <italic><tp:taxon-name><tp:taxon-name-part taxon-name-part-type="genus">Gonatoxia</tp:taxon-name-part></tp:taxon-name></italic> may be sulcate as shown in Fig. <xref ref-type="fig" rid="F10">48</xref> and also the genicular lobes of the hind femora of <italic><tp:taxon-name><tp:taxon-name-part taxon-name-part-type="genus">Dapanera</tp:taxon-name-part></tp:taxon-name></italic> may present a small spine. Remaining as difference the width of tegmina, a variable character within the same genus in <tp:taxon-name><tp:taxon-name-part taxon-name-part-type="subfamily">Phaneropterinae</tp:taxon-name-part></tp:taxon-name>, it seems rather evident that <italic><tp:taxon-name><tp:taxon-name-part taxon-name-part-type="genus">Dapanera</tp:taxon-name-part></tp:taxon-name></italic> and <italic><tp:taxon-name><tp:taxon-name-part taxon-name-part-type="genus">Gonatoxia</tp:taxon-name-part></tp:taxon-name></italic> are synonyms, with priority for <italic><tp:taxon-name><tp:taxon-name-part taxon-name-part-type="genus">Dapanera</tp:taxon-name-part></tp:taxon-name></italic>, described by <xref ref-type="bibr" rid="B19">Karsch (1889)</xref> before <italic><tp:taxon-name><tp:taxon-name-part taxon-name-part-type="genus">Gonatoxia</tp:taxon-name-part></tp:taxon-name></italic>. Thus, the two <italic><tp:taxon-name><tp:taxon-name-part taxon-name-part-type="genus">Gonatoxia</tp:taxon-name-part></tp:taxon-name></italic> species become <italic><tp:taxon-name><tp:taxon-name-part taxon-name-part-type="genus">Dapanera</tp:taxon-name-part> <tp:taxon-name-part taxon-name-part-type="species">maculata</tp:taxon-name-part></tp:taxon-name></italic> (Karsch, 1889), comb. n. and <italic><tp:taxon-name><tp:taxon-name-part taxon-name-part-type="genus">Dapanera</tp:taxon-name-part> <tp:taxon-name-part taxon-name-part-type="species">immaculata</tp:taxon-name-part></tp:taxon-name></italic> (Karsch, 1889), comb. n. Species described in the genus <italic><tp:taxon-name><tp:taxon-name-part taxon-name-part-type="genus">Gonatoxia</tp:taxon-name-part></tp:taxon-name></italic> are known from East Africa, while those of the genus <italic><tp:taxon-name><tp:taxon-name-part taxon-name-part-type="genus">Dapanera</tp:taxon-name-part></tp:taxon-name></italic> from West and central Africa. A further new species of <italic><tp:taxon-name><tp:taxon-name-part taxon-name-part-type="genus">Dapanera</tp:taxon-name-part></tp:taxon-name></italic> is here described from the Central African Republic.</p><fig id="F7" position="float" orientation="portrait"><label>Figures 31–38.</label><caption><p>Lateral and dorsal view of male cerci and sub-genital plate of <italic><tp:taxon-name><tp:taxon-name-part taxon-name-part-type="genus">Dapanera</tp:taxon-name-part> <tp:taxon-name-part taxon-name-part-type="species">occulta</tp:taxon-name-part></tp:taxon-name></italic> sp. n. (<bold>31–32</bold>), <italic><tp:taxon-name><tp:taxon-name-part taxon-name-part-type="genus">Dapanera</tp:taxon-name-part> <tp:taxon-name-part taxon-name-part-type="species">eidmanni</tp:taxon-name-part></tp:taxon-name></italic> (<bold>33–34</bold>), <italic><tp:taxon-name><tp:taxon-name-part taxon-name-part-type="genus">Dapanera</tp:taxon-name-part> <tp:taxon-name-part taxon-name-part-type="species">genuteres</tp:taxon-name-part></tp:taxon-name></italic> (<bold>35–36</bold>) and <italic><tp:taxon-name><tp:taxon-name-part taxon-name-part-type="genus">Dapanera</tp:taxon-name-part> <tp:taxon-name-part taxon-name-part-type="species">irregularis</tp:taxon-name-part></tp:taxon-name></italic> (37–38).</p></caption><graphic xmlns:xlink="http://www.w3.org/1999/xlink" xlink:href="zookeys-524-017-g007.jpg" position="float" orientation="portrait" xlink:type="simple" id="oo_58609.jpg"/></fig><fig id="F8" position="float" orientation="portrait"><label>Figures 39–42.</label><caption><p>Male sub-genital plate of <italic><tp:taxon-name><tp:taxon-name-part taxon-name-part-type="genus">Dapanera</tp:taxon-name-part> <tp:taxon-name-part taxon-name-part-type="species">occulta</tp:taxon-name-part></tp:taxon-name></italic> sp. n. (<bold>39</bold>), <italic><tp:taxon-name><tp:taxon-name-part taxon-name-part-type="genus">Dapanera</tp:taxon-name-part> <tp:taxon-name-part taxon-name-part-type="species">eidmanni</tp:taxon-name-part></tp:taxon-name></italic> (<bold>40</bold>), <italic><tp:taxon-name><tp:taxon-name-part taxon-name-part-type="genus">Dapanera</tp:taxon-name-part> <tp:taxon-name-part taxon-name-part-type="species">genuteres</tp:taxon-name-part></tp:taxon-name></italic> (<bold>41</bold>) and <italic><tp:taxon-name><tp:taxon-name-part taxon-name-part-type="genus">Dapanera</tp:taxon-name-part> <tp:taxon-name-part taxon-name-part-type="species">irregularis</tp:taxon-name-part></tp:taxon-name></italic> (<bold>42</bold>).</p></caption><graphic xmlns:xlink="http://www.w3.org/1999/xlink" xlink:href="zookeys-524-017-g008.jpg" position="float" orientation="portrait" xlink:type="simple" id="oo_58610.jpg"/></fig><fig id="F9" position="float" orientation="portrait"><label>Figures 43–46.</label><caption><p>Stridulatory file of left tegmen of male of <italic><tp:taxon-name><tp:taxon-name-part taxon-name-part-type="genus">Dapanera</tp:taxon-name-part> <tp:taxon-name-part taxon-name-part-type="species">occulta</tp:taxon-name-part></tp:taxon-name></italic> sp. n. (<bold>43</bold>), <italic><tp:taxon-name><tp:taxon-name-part taxon-name-part-type="genus">Dapanera</tp:taxon-name-part> <tp:taxon-name-part taxon-name-part-type="species">genuteres</tp:taxon-name-part></tp:taxon-name></italic> (<bold>44</bold>), <italic><tp:taxon-name><tp:taxon-name-part taxon-name-part-type="genus">Dapanera</tp:taxon-name-part> <tp:taxon-name-part taxon-name-part-type="species">irregularis</tp:taxon-name-part></tp:taxon-name></italic> (<bold>45</bold>) and <italic><tp:taxon-name><tp:taxon-name-part taxon-name-part-type="genus">Dapanera</tp:taxon-name-part> <tp:taxon-name-part taxon-name-part-type="species">eidmanni</tp:taxon-name-part></tp:taxon-name></italic> (<bold>46</bold>).</p></caption><graphic xmlns:xlink="http://www.w3.org/1999/xlink" xlink:href="zookeys-524-017-g009.jpg" position="float" orientation="portrait" xlink:type="simple" id="oo_58611.jpg"/></fig><fig id="F10" position="float" orientation="portrait"><label>Figures 47–49.</label><caption><p>Dorsal view of head and pronotum of males of <italic><tp:taxon-name><tp:taxon-name-part taxon-name-part-type="genus">Dapanera</tp:taxon-name-part> <tp:taxon-name-part taxon-name-part-type="species">occulta</tp:taxon-name-part></tp:taxon-name></italic> sp. n. (<bold>47</bold>) and <italic><tp:taxon-name><tp:taxon-name-part taxon-name-part-type="genus">Dapanera</tp:taxon-name-part> <tp:taxon-name-part taxon-name-part-type="species">maculata</tp:taxon-name-part></tp:taxon-name></italic> comb. n. (<bold>48</bold>); cerci and sub-genital plate of male of <italic><tp:taxon-name><tp:taxon-name-part taxon-name-part-type="genus">Dapanera</tp:taxon-name-part> <tp:taxon-name-part taxon-name-part-type="species">maculata</tp:taxon-name-part></tp:taxon-name></italic> comb. n. (<bold>49</bold>).</p></caption><graphic xmlns:xlink="http://www.w3.org/1999/xlink" xlink:href="zookeys-524-017-g010.jpg" position="float" orientation="portrait" xlink:type="simple" id="oo_58612.jpg"/></fig></tp:treatment-sec><ref-list><ref id="B19"><mixed-citation xmlns:xlink="http://www.w3.org/1999/xlink" xlink:type="simple"><person-group><name name-style="western"><surname>Karsch</surname><given-names>F</given-names></name></person-group> (<year>1889</year>) <article-title>Orthopterologische Beiträge. III.</article-title> <source>Berliner entomologische Zeitschrift</source> <volume>32</volume>: <fpage>415</fpage>–<lpage>464</lpage>. <ext-link xlink:type="simple" ext-link-type="uri" xlink:href="http://www.biodiversitylibrary.org/item/34458">http://www.biodiversitylibrary.org/item/34458</ext-link> </mixed-citation></ref><ref id="B20"><mixed-citation xmlns:xlink="http://www.w3.org/1999/xlink" xlink:type="simple"><person-group><name name-style="western"><surname>Karsch</surname><given-names>F</given-names></name></person-group> (<year>1890</year>) <article-title>Verzeichniss der von Herrn Dr. Paul Preuss auf der Barombi-Station in Deutsche-Westafrika 1890 gesammelten Locustoden aus den Familien der Phaneropteriden, Mekonemiden und Gryllakriden.</article-title> <source>Entomologische Nachrichten Berlin</source> <volume>16</volume>: <fpage>353</fpage>–<lpage>369</lpage>. <ext-link xlink:type="simple" ext-link-type="uri" xlink:href="http://www.biodiversitylibrary.org/item/81935#page/367/mode/1up">http://www.biodiversitylibrary.org/item/81935#page/367/mode/1up</ext-link> </mixed-citation></ref><ref id="B10"><mixed-citation xmlns:xlink="http://www.w3.org/1999/xlink" xlink:type="simple"><person-group><name name-style="western"><surname>Griffini</surname><given-names>A</given-names></name></person-group> (<year>1908</year>) <article-title><tp:taxon-name><tp:taxon-name-part taxon-name-part-type="family">Phasgonuridae</tp:taxon-name-part></tp:taxon-name> africane del R. Museo di Storia Naturale in Bruxelles. 6. <tp:taxon-name><tp:taxon-name-part taxon-name-part-type="family">Phaneropteridae</tp:taxon-name-part></tp:taxon-name> pars 2a (reliquae species omnes).</article-title> <source>Mémoires de la Societé entomologique belgique</source> <volume>15</volume>: <fpage>201</fpage>–<lpage>226</lpage>. <ext-link xlink:type="simple" ext-link-type="uri" xlink:href="http://www.biodiversitylibrary.org/item/41740#page/215/mode/1up">http://www.biodiversitylibrary.org/item/41740#page/215/mode/1up</ext-link> </mixed-citation></ref><ref id="B36"><mixed-citation xmlns:xlink="http://www.w3.org/1999/xlink" xlink:type="simple"><person-group><name name-style="western"><surname>Sjöstedt</surname><given-names>Y</given-names></name></person-group> (<year>1912</year>) <article-title>Zur Orthopterenfauna des Kamerungebirges.</article-title> <source>Arkiv Zoology</source> <volume>7</volume>(<issue>37</issue>): <fpage>1</fpage>–<lpage>30</lpage>. <ext-link xlink:type="simple" ext-link-type="uri" xlink:href="http://www.biodiversitylibrary.org/item/30233#page/857/mode/1up">http://www.biodiversitylibrary.org/item/30233#page/857/mode/1up</ext-link> </mixed-citation></ref><ref id="B24"><mixed-citation xmlns:xlink="http://www.w3.org/1999/xlink" xlink:type="simple"><person-group><name name-style="western"><surname>Massa</surname><given-names>B</given-names></name></person-group> (<year>2013</year>) <article-title>Diversity of leaf katydids (<tp:taxon-name><tp:taxon-name-part taxon-name-part-type="order">Orthoptera</tp:taxon-name-part></tp:taxon-name>: <tp:taxon-name><tp:taxon-name-part taxon-name-part-type="family">Tettigoniidae</tp:taxon-name-part></tp:taxon-name>: <tp:taxon-name><tp:taxon-name-part taxon-name-part-type="subfamily">Phaneropterinae</tp:taxon-name-part></tp:taxon-name>) of Dzanga-Ndoki National Park, Central African Republic, with selected records from other African countries.</article-title> <source>Journal of <tp:taxon-name><tp:taxon-name-part taxon-name-part-type="order">Orthoptera</tp:taxon-name-part></tp:taxon-name> Research</source> <volume>22</volume>: <fpage>125</fpage>–<lpage>152</lpage>. doi: <ext-link xlink:type="simple" ext-link-type="doi" xlink:href="10.1665/034.022.0201">10.1665/034.022.0201</ext-link> </mixed-citation></ref></ref-list></tp:taxon-treatment>
