# Supplementary material for: Taxonomy and distribution of some katydids (Orthoptera Tettigoniidae) from tropical Africa
Source: Zookeys. 2015 Sep 30;(524):17–44. doi: 10.3897/zookeys.524.5990 (PMC4602289; doi:10.3897/zookeys.524.5990)
Supplement: XML Treatment for Dapanera eidmanni [file zookeys.524.5990-treatment11.xml]

<!DOCTYPE tp:taxon-treatment
  PUBLIC "-//TaxonX//DTD Taxonomic Treatment Publishing DTD v0 20100105//EN" "tax-treatment-NSO.dtd">
<tp:taxon-treatment xmlns:tp="http://www.plazi.org/taxpub"><tp:treatment-meta><kwd-group><label>Taxon classification</label><kwd><named-content content-type="kingdom">Animalia</named-content></kwd><kwd><named-content content-type="order">Orthoptera</named-content></kwd><kwd><named-content content-type="family">Tettigoniidae</named-content></kwd></kwd-group><mixed-citation publication-type="journal"><person-group><name><surname>Massa</surname><given-names>Bruno</given-names></name></person-group><article-title>Taxonomy and distribution of some katydids (<tp:taxon-name><tp:taxon-name-part taxon-name-part-type="order">Orthoptera</tp:taxon-name-part></tp:taxon-name> <tp:taxon-name><tp:taxon-name-part taxon-name-part-type="family">Tettigoniidae</tp:taxon-name-part></tp:taxon-name>) from tropical Africa</article-title><source>Zookeys</source><day>30</day><month>9</month><year>2015</year><volume>2015</volume><issue>524</issue><fpage>17</fpage><lpage>44</lpage><pub-id pub-id-type="doi">10.3897/zookeys.524.5990</pub-id></mixed-citation></tp:treatment-meta><tp:nomenclature><tp:taxon-name>
                                    <tp:taxon-name-part taxon-name-part-type="genus">Dapanera</tp:taxon-name-part>
                                    <tp:taxon-name-part taxon-name-part-type="species">eidmanni</tp:taxon-name-part>
                                </tp:taxon-name><tp:taxon-authority>Ebner, 1943</tp:taxon-authority><xref ref-type="fig" rid="F7">Figs 33</xref><xref ref-type="fig" rid="F7">, 34</xref><xref ref-type="fig" rid="F8">, 40</xref><xref ref-type="fig" rid="F9">, 46</xref></tp:nomenclature><tp:treatment-sec sec-type="material"><title>Material examined.</title><p>Ivory Coast, Man, Mt. Tonkoui (1200 m) 1-4.VII.2014 (UV trap), P. Moretto (1♂) (<abbrev xmlns:xlink="http://www.w3.org/1999/xlink" content-type="institution" xlink:title="Bruno Massa Collection, University of Palermo" xlink:type="simple">BMCP</abbrev>).</p></tp:treatment-sec><tp:treatment-sec sec-type="Remarks"><title>Remarks.</title><p>Described from Bioko, Fernando Poo (Equatorial Guinea) (<xref ref-type="bibr" rid="B9">Ebner 1943</xref>), it is distinguished from <italic><tp:taxon-name><tp:taxon-name-part taxon-name-part-type="genus">Dapanera</tp:taxon-name-part> <tp:taxon-name-part taxon-name-part-type="species">irregularis</tp:taxon-name-part></tp:taxon-name></italic> Karsch, 1890 mainly by the cercus shape (Figs <xref ref-type="fig" rid="F7">33</xref>, <xref ref-type="fig" rid="F7">34</xref>, <xref ref-type="fig" rid="F8">40</xref>). This is the first record of the species since its description. The record from Ivory Coast extends its distribution remarkably eastwards. <italic><tp:taxon-name><tp:taxon-name-part taxon-name-part-type="genus">Dapanera</tp:taxon-name-part> <tp:taxon-name-part taxon-name-part-type="species">eidmanni</tp:taxon-name-part></tp:taxon-name></italic> is also distinguished from <italic><tp:taxon-name><tp:taxon-name-part taxon-name-part-type="genus">Dapanera</tp:taxon-name-part> <tp:taxon-name-part taxon-name-part-type="species">irregularis</tp:taxon-name-part></tp:taxon-name></italic> by its sub-genital plate, which is similar to that of <italic><tp:taxon-name><tp:taxon-name-part taxon-name-part-type="genus">Dapanera</tp:taxon-name-part> <tp:taxon-name-part taxon-name-part-type="species">genuteres</tp:taxon-name-part></tp:taxon-name></italic>, little divided and with slender and long styli (compare Fig. <xref ref-type="fig" rid="F8">40</xref> with <xref ref-type="fig" rid="F8">41</xref> and <xref ref-type="fig" rid="F8">42</xref>). However, the cerci of <italic><tp:taxon-name><tp:taxon-name-part taxon-name-part-type="genus">Dapanera</tp:taxon-name-part> <tp:taxon-name-part taxon-name-part-type="species">eidmanni</tp:taxon-name-part></tp:taxon-name></italic> are stout, more similar to those of <italic><tp:taxon-name><tp:taxon-name-part taxon-name-part-type="genus">Dapanera</tp:taxon-name-part> <tp:taxon-name-part taxon-name-part-type="species">irregularis</tp:taxon-name-part></tp:taxon-name></italic> (compare Figs <xref ref-type="fig" rid="F7">33–34</xref> with <xref ref-type="fig" rid="F7">35–38</xref>).</p></tp:treatment-sec><tp:treatment-sec><!--Section generated to contain objects referenced in tp:taxon-treatment.--><fig id="F7" position="float" orientation="portrait"><label>Figures 31–38.</label><caption><p>Lateral and dorsal view of male cerci and sub-genital plate of <italic><tp:taxon-name><tp:taxon-name-part taxon-name-part-type="genus">Dapanera</tp:taxon-name-part> <tp:taxon-name-part taxon-name-part-type="species">occulta</tp:taxon-name-part></tp:taxon-name></italic> sp. n. (<bold>31–32</bold>), <italic><tp:taxon-name><tp:taxon-name-part taxon-name-part-type="genus">Dapanera</tp:taxon-name-part> <tp:taxon-name-part taxon-name-part-type="species">eidmanni</tp:taxon-name-part></tp:taxon-name></italic> (<bold>33–34</bold>), <italic><tp:taxon-name><tp:taxon-name-part taxon-name-part-type="genus">Dapanera</tp:taxon-name-part> <tp:taxon-name-part taxon-name-part-type="species">genuteres</tp:taxon-name-part></tp:taxon-name></italic> (<bold>35–36</bold>) and <italic><tp:taxon-name><tp:taxon-name-part taxon-name-part-type="genus">Dapanera</tp:taxon-name-part> <tp:taxon-name-part taxon-name-part-type="species">irregularis</tp:taxon-name-part></tp:taxon-name></italic> (37–38).</p></caption><graphic xmlns:xlink="http://www.w3.org/1999/xlink" xlink:href="zookeys-524-017-g007.jpg" position="float" orientation="portrait" xlink:type="simple" id="oo_58609.jpg"/></fig><fig id="F8" position="float" orientation="portrait"><label>Figures 39–42.</label><caption><p>Male sub-genital plate of <italic><tp:taxon-name><tp:taxon-name-part taxon-name-part-type="genus">Dapanera</tp:taxon-name-part> <tp:taxon-name-part taxon-name-part-type="species">occulta</tp:taxon-name-part></tp:taxon-name></italic> sp. n. (<bold>39</bold>), <italic><tp:taxon-name><tp:taxon-name-part taxon-name-part-type="genus">Dapanera</tp:taxon-name-part> <tp:taxon-name-part taxon-name-part-type="species">eidmanni</tp:taxon-name-part></tp:taxon-name></italic> (<bold>40</bold>), <italic><tp:taxon-name><tp:taxon-name-part taxon-name-part-type="genus">Dapanera</tp:taxon-name-part> <tp:taxon-name-part taxon-name-part-type="species">genuteres</tp:taxon-name-part></tp:taxon-name></italic> (<bold>41</bold>) and <italic><tp:taxon-name><tp:taxon-name-part taxon-name-part-type="genus">Dapanera</tp:taxon-name-part> <tp:taxon-name-part taxon-name-part-type="species">irregularis</tp:taxon-name-part></tp:taxon-name></italic> (<bold>42</bold>).</p></caption><graphic xmlns:xlink="http://www.w3.org/1999/xlink" xlink:href="zookeys-524-017-g008.jpg" position="float" orientation="portrait" xlink:type="simple" id="oo_58610.jpg"/></fig><fig id="F9" position="float" orientation="portrait"><label>Figures 43–46.</label><caption><p>Stridulatory file of left tegmen of male of <italic><tp:taxon-name><tp:taxon-name-part taxon-name-part-type="genus">Dapanera</tp:taxon-name-part> <tp:taxon-name-part taxon-name-part-type="species">occulta</tp:taxon-name-part></tp:taxon-name></italic> sp. n. (<bold>43</bold>), <italic><tp:taxon-name><tp:taxon-name-part taxon-name-part-type="genus">Dapanera</tp:taxon-name-part> <tp:taxon-name-part taxon-name-part-type="species">genuteres</tp:taxon-name-part></tp:taxon-name></italic> (<bold>44</bold>), <italic><tp:taxon-name><tp:taxon-name-part taxon-name-part-type="genus">Dapanera</tp:taxon-name-part> <tp:taxon-name-part taxon-name-part-type="species">irregularis</tp:taxon-name-part></tp:taxon-name></italic> (<bold>45</bold>) and <italic><tp:taxon-name><tp:taxon-name-part taxon-name-part-type="genus">Dapanera</tp:taxon-name-part> <tp:taxon-name-part taxon-name-part-type="species">eidmanni</tp:taxon-name-part></tp:taxon-name></italic> (<bold>46</bold>).</p></caption><graphic xmlns:xlink="http://www.w3.org/1999/xlink" xlink:href="zookeys-524-017-g009.jpg" position="float" orientation="portrait" xlink:type="simple" id="oo_58611.jpg"/></fig></tp:treatment-sec><ref-list><ref id="B9"><mixed-citation xmlns:xlink="http://www.w3.org/1999/xlink" xlink:type="simple"><person-group><name name-style="western"><surname>Ebner</surname><given-names>R</given-names></name></person-group> (<year>1943</year>) <article-title>Einige <tp:taxon-name><tp:taxon-name-part taxon-name-part-type="order">Orthoptera</tp:taxon-name-part></tp:taxon-name> <tp:taxon-name><tp:taxon-name-part taxon-name-part-type="order">Saltatoria</tp:taxon-name-part></tp:taxon-name> von Fernando Poo (Spanisch-Guinea). 28. Beitrag zu den wissenschaftlichen Ergebnissen der Westafrika-Expedition Eidmann 1939–40.</article-title> <source>Zoologischer Anzeiger</source> <volume>143</volume>: <fpage>259</fpage>–<lpage>274</lpage>. </mixed-citation></ref></ref-list></tp:taxon-treatment>
