# Supplementary material for: Taxonomy and distribution of some katydids (Orthoptera Tettigoniidae) from tropical Africa
Source: Zookeys. 2015 Sep 30;(524):17–44. doi: 10.3897/zookeys.524.5990 (PMC4602289; doi:10.3897/zookeys.524.5990)
Supplement: XML Treatment for Dapanera occulta [file zookeys.524.5990-treatment12.xml]

<!DOCTYPE tp:taxon-treatment
  PUBLIC "-//TaxonX//DTD Taxonomic Treatment Publishing DTD v0 20100105//EN" "tax-treatment-NSO.dtd">
<tp:taxon-treatment xmlns:tp="http://www.plazi.org/taxpub"><tp:treatment-meta><kwd-group><label>Taxon classification</label><kwd><named-content content-type="kingdom">Animalia</named-content></kwd><kwd><named-content content-type="order">Orthoptera</named-content></kwd><kwd><named-content content-type="family">Tettigoniidae</named-content></kwd></kwd-group><mixed-citation publication-type="journal"><person-group><name><surname>Massa</surname><given-names>Bruno</given-names></name></person-group><article-title>Taxonomy and distribution of some katydids (<tp:taxon-name><tp:taxon-name-part taxon-name-part-type="order">Orthoptera</tp:taxon-name-part></tp:taxon-name> <tp:taxon-name><tp:taxon-name-part taxon-name-part-type="family">Tettigoniidae</tp:taxon-name-part></tp:taxon-name>) from tropical Africa</article-title><source>Zookeys</source><day>30</day><month>9</month><year>2015</year><volume>2015</volume><issue>524</issue><fpage>17</fpage><lpage>44</lpage><pub-id pub-id-type="doi">10.3897/zookeys.524.5990</pub-id></mixed-citation></tp:treatment-meta><tp:nomenclature><tp:taxon-name>
                                    <tp:taxon-name-part taxon-name-part-type="genus">Dapanera</tp:taxon-name-part>
                                    <tp:taxon-name-part taxon-name-part-type="species">occulta</tp:taxon-name-part>
                                    <object-id xmlns:xlink="http://www.w3.org/1999/xlink" content-type="zoobank" xlink:type="simple">http://zoobank.org/C1384DAE-60D9-441E-A0DE-051D695CD4BF</object-id>
                                </tp:taxon-name><tp:taxon-status xmlns:xlink="http://www.w3.org/1999/xlink" xlink:type="simple">sp. n.</tp:taxon-status><xref ref-type="fig" rid="F7">Figs 31</xref><xref ref-type="fig" rid="F7">, 32</xref><xref ref-type="fig" rid="F8">, 39</xref><xref ref-type="fig" rid="F9">, 43</xref><xref ref-type="fig" rid="F10">, 47</xref></tp:nomenclature><tp:treatment-sec sec-type="material"><title>Material examined and depository.</title><p>Central African Republic, Dzanga-Ndoki National Park, Ndoki, Lake 1, UV trap 1, <named-content xmlns:xlink="http://www.w3.org/1999/xlink" content-type="dwc:verbatimCoordinates" xlink:type="simple">02°28'40.5N, 016°13'02.6E</named-content>, 31.I.-2.II.2012, P. Moretto (♂ holotype) (<named-content xmlns:xlink="http://www.w3.org/1999/xlink" content-type="dwc:institutional_code" xlink:type="simple">MSNG</named-content>); same data (♂ paratype); Central African Republic, Dzanga-Ndoki National Park, Ndoki, Lake 1, UV trap 1, <named-content xmlns:xlink="http://www.w3.org/1999/xlink" content-type="dwc:verbatimCoordinates" xlink:type="simple">02°28'40.5N, 016°13'02.6E</named-content>, 10–11.II.2012, P. Moretto (♂ paratype); same data, 11–12.II.2012 (2♂ paratypes); same data, 20–23.II.2012 (♂ paratype); Central African Republic, Dzanga-Ndoki National Park, Ndoki, border of Lake 1, UV trap <named-content xmlns:xlink="http://www.w3.org/1999/xlink" content-type="dwc:verbatimCoordinates" xlink:type="simple">02°28'51.0N, 016°13'04.5E</named-content>, 13–14.II.2012, P. Moretto (♂ paratype) (<abbrev xmlns:xlink="http://www.w3.org/1999/xlink" content-type="institution" xlink:title="Bruno Massa Collection, University of Palermo" xlink:type="simple">BMCP</abbrev>).</p></tp:treatment-sec><tp:treatment-sec sec-type="Colour"><title>Colour.</title><p>Yellow-green. Femora yellow with or without longitudinal brown stripe on outer side.</p></tp:treatment-sec><tp:treatment-sec sec-type="Description"><title>Description.</title><p>Male. Medium sized. Head and antennae: fastigium of vertex narrow, furrowed above, separated from fastigium of frons that is tuberculated. Eyes rounded, well projecting (Fig. <xref ref-type="fig" rid="F10">47</xref>). Legs comparatively long. Fore coxae armed with a well-developed spine. Fore tibiae furrowed on upper margin, distinctly widening above tympanum, which is closed on inner and open on outer side. Fore femora armed on inner ventral margin with 3-4 spines, fore tibiae with 3 spines plus 1 spur on inner and outer ventral margins, 1 spur on outer dorsal margin, mid femora armed with 5 spines on outer ventral margin, mid tibiae with 8 on outer and 4-5 spines on inner ventral margins, plus 1 spur on each side, hind femora armed with 7-8 spines on outer and inner ventral margins, hind tibiae with many spines on ventral and dorsal margins and 3 spurs on each side. Thorax: pronotum little narrowing anteriorly, flat above, anterior margin straight, posterior margin rounded, humeral sinus evident, lobes of pronotum rounded. Tegmina comparatively wide with rounded apices. Wings longer than tegmina. Stridulatory region of left tegmen narrow, stridulatory file curved and composed of 70–75 teeth (Fig. <xref ref-type="fig" rid="F9">43</xref>). Abdomen: tenth tergite with straight hind margin; sub-genital plate long and deeply divided into two lobes; styli stout and long (Figs <xref ref-type="fig" rid="F7">31–32</xref>). Cerci long, thin, in-curved and sinuous, with small apical spine, longer than sub-genital plate (Figs <xref ref-type="fig" rid="F7">31</xref>, <xref ref-type="fig" rid="F7">32</xref>, <xref ref-type="fig" rid="F8">39</xref>).</p></tp:treatment-sec><tp:treatment-sec sec-type="Measurements"><title>Measurements.</title><p>Males. Body length: 21.6–24.1; pronotum length: 5.5–5.6; pronotum height: 4.6–4.8; hind femur: 18.7–20.8; tegmina: 32.9–34.9.</p><!--PageBreak--><!--PageBreak--></tp:treatment-sec><tp:treatment-sec sec-type="Diagnosis"><title>Diagnosis.</title><p><italic><tp:taxon-name><tp:taxon-name-part taxon-name-part-type="genus">Dapanera</tp:taxon-name-part> <tp:taxon-name-part taxon-name-part-type="species">occulta</tp:taxon-name-part></tp:taxon-name></italic> sp. n. is mainly characterized by its cerci that in the other species of the genus <italic><tp:taxon-name><tp:taxon-name-part taxon-name-part-type="genus">Dapanera</tp:taxon-name-part></tp:taxon-name></italic> are stout and never sinuous; in addition, the styli are stout and short, while in <italic><tp:taxon-name><tp:taxon-name-part taxon-name-part-type="genus">Dapanera</tp:taxon-name-part> <tp:taxon-name-part taxon-name-part-type="species">genuteres</tp:taxon-name-part></tp:taxon-name></italic> and <italic><tp:taxon-name><tp:taxon-name-part taxon-name-part-type="genus">Dapanera</tp:taxon-name-part> <tp:taxon-name-part taxon-name-part-type="species">eidmanni</tp:taxon-name-part></tp:taxon-name></italic> they are slender and longer (Figs <xref ref-type="fig" rid="F7">33–36</xref>); the sub-genital plate is deeply divided, more than in <italic><tp:taxon-name><tp:taxon-name-part taxon-name-part-type="genus">Dapanera</tp:taxon-name-part> <tp:taxon-name-part taxon-name-part-type="species">irregularis</tp:taxon-name-part></tp:taxon-name></italic>, <italic><tp:taxon-name><tp:taxon-name-part taxon-name-part-type="genus">Dapanera</tp:taxon-name-part> <tp:taxon-name-part taxon-name-part-type="species">eidmanni</tp:taxon-name-part></tp:taxon-name></italic> <!--PageBreak--><!--PageBreak-->and <italic><tp:taxon-name><tp:taxon-name-part taxon-name-part-type="genus">Dapanera</tp:taxon-name-part> <tp:taxon-name-part taxon-name-part-type="species">genuteres</tp:taxon-name-part></tp:taxon-name></italic> (in the latter two species it is very little divided) (Figs <xref ref-type="fig" rid="F8">39–42</xref>). The stridulatory files of <italic><tp:taxon-name><tp:taxon-name-part taxon-name-part-type="genus">Dapanera</tp:taxon-name-part> <tp:taxon-name-part taxon-name-part-type="species">genuteres</tp:taxon-name-part></tp:taxon-name></italic>, <italic><tp:taxon-name><tp:taxon-name-part taxon-name-part-type="genus">Dapanera</tp:taxon-name-part> <tp:taxon-name-part taxon-name-part-type="species">eidmanni</tp:taxon-name-part></tp:taxon-name></italic> and <italic><tp:taxon-name><tp:taxon-name-part taxon-name-part-type="genus">Dapanera</tp:taxon-name-part> <tp:taxon-name-part taxon-name-part-type="species">irregularis</tp:taxon-name-part></tp:taxon-name></italic> are less curved, also composed of 70–75 teeth or more; the teeth are larger in <italic><tp:taxon-name><tp:taxon-name-part taxon-name-part-type="genus">Dapanera</tp:taxon-name-part> <tp:taxon-name-part taxon-name-part-type="species">genuteres</tp:taxon-name-part></tp:taxon-name></italic> and <italic><tp:taxon-name><tp:taxon-name-part taxon-name-part-type="genus">Dapanera</tp:taxon-name-part> <tp:taxon-name-part taxon-name-part-type="species">irregularis</tp:taxon-name-part></tp:taxon-name></italic> than in <italic><tp:taxon-name><tp:taxon-name-part taxon-name-part-type="genus">Dapanera</tp:taxon-name-part> <tp:taxon-name-part taxon-name-part-type="species">occulta</tp:taxon-name-part></tp:taxon-name></italic> sp. n., while in <italic><tp:taxon-name><tp:taxon-name-part taxon-name-part-type="genus">Dapanera</tp:taxon-name-part> <tp:taxon-name-part taxon-name-part-type="species">eidmanni</tp:taxon-name-part></tp:taxon-name></italic> as small as in <italic><tp:taxon-name><tp:taxon-name-part taxon-name-part-type="genus">Dapanera</tp:taxon-name-part> <tp:taxon-name-part taxon-name-part-type="species">occulta</tp:taxon-name-part></tp:taxon-name></italic> sp. n. (Figs <xref ref-type="fig" rid="F9">43–46</xref>).</p><p>Female. Unknown.</p></tp:treatment-sec><tp:treatment-sec sec-type="Etymology"><title>Etymology.</title><p>From Latin (<italic>occulta</italic> = hidden), female adjective; the series of specimens remained unidentified and hidden in a box containing long series of <italic><tp:taxon-name><tp:taxon-name-part taxon-name-part-type="genus">Dapanera</tp:taxon-name-part> <tp:taxon-name-part taxon-name-part-type="species">irregularis</tp:taxon-name-part></tp:taxon-name></italic> and <italic><tp:taxon-name><tp:taxon-name-part taxon-name-part-type="genus">Dapanera</tp:taxon-name-part> <tp:taxon-name-part taxon-name-part-type="species">genuteres</tp:taxon-name-part></tp:taxon-name></italic> collected in the same localities during the same expedition (see <xref ref-type="bibr" rid="B24">Massa 2013</xref>).</p></tp:treatment-sec><tp:treatment-sec><!--Section generated to contain objects referenced in tp:taxon-treatment.--><fig id="F7" position="float" orientation="portrait"><label>Figures 31–38.</label><caption><p>Lateral and dorsal view of male cerci and sub-genital plate of <italic><tp:taxon-name><tp:taxon-name-part taxon-name-part-type="genus">Dapanera</tp:taxon-name-part> <tp:taxon-name-part taxon-name-part-type="species">occulta</tp:taxon-name-part></tp:taxon-name></italic> sp. n. (<bold>31–32</bold>), <italic><tp:taxon-name><tp:taxon-name-part taxon-name-part-type="genus">Dapanera</tp:taxon-name-part> <tp:taxon-name-part taxon-name-part-type="species">eidmanni</tp:taxon-name-part></tp:taxon-name></italic> (<bold>33–34</bold>), <italic><tp:taxon-name><tp:taxon-name-part taxon-name-part-type="genus">Dapanera</tp:taxon-name-part> <tp:taxon-name-part taxon-name-part-type="species">genuteres</tp:taxon-name-part></tp:taxon-name></italic> (<bold>35–36</bold>) and <italic><tp:taxon-name><tp:taxon-name-part taxon-name-part-type="genus">Dapanera</tp:taxon-name-part> <tp:taxon-name-part taxon-name-part-type="species">irregularis</tp:taxon-name-part></tp:taxon-name></italic> (37–38).</p></caption><graphic xmlns:xlink="http://www.w3.org/1999/xlink" xlink:href="zookeys-524-017-g007.jpg" position="float" orientation="portrait" xlink:type="simple" id="oo_58609.jpg"/></fig><fig id="F8" position="float" orientation="portrait"><label>Figures 39–42.</label><caption><p>Male sub-genital plate of <italic><tp:taxon-name><tp:taxon-name-part taxon-name-part-type="genus">Dapanera</tp:taxon-name-part> <tp:taxon-name-part taxon-name-part-type="species">occulta</tp:taxon-name-part></tp:taxon-name></italic> sp. n. (<bold>39</bold>), <italic><tp:taxon-name><tp:taxon-name-part taxon-name-part-type="genus">Dapanera</tp:taxon-name-part> <tp:taxon-name-part taxon-name-part-type="species">eidmanni</tp:taxon-name-part></tp:taxon-name></italic> (<bold>40</bold>), <italic><tp:taxon-name><tp:taxon-name-part taxon-name-part-type="genus">Dapanera</tp:taxon-name-part> <tp:taxon-name-part taxon-name-part-type="species">genuteres</tp:taxon-name-part></tp:taxon-name></italic> (<bold>41</bold>) and <italic><tp:taxon-name><tp:taxon-name-part taxon-name-part-type="genus">Dapanera</tp:taxon-name-part> <tp:taxon-name-part taxon-name-part-type="species">irregularis</tp:taxon-name-part></tp:taxon-name></italic> (<bold>42</bold>).</p></caption><graphic xmlns:xlink="http://www.w3.org/1999/xlink" xlink:href="zookeys-524-017-g008.jpg" position="float" orientation="portrait" xlink:type="simple" id="oo_58610.jpg"/></fig><fig id="F9" position="float" orientation="portrait"><label>Figures 43–46.</label><caption><p>Stridulatory file of left tegmen of male of <italic><tp:taxon-name><tp:taxon-name-part taxon-name-part-type="genus">Dapanera</tp:taxon-name-part> <tp:taxon-name-part taxon-name-part-type="species">occulta</tp:taxon-name-part></tp:taxon-name></italic> sp. n. (<bold>43</bold>), <italic><tp:taxon-name><tp:taxon-name-part taxon-name-part-type="genus">Dapanera</tp:taxon-name-part> <tp:taxon-name-part taxon-name-part-type="species">genuteres</tp:taxon-name-part></tp:taxon-name></italic> (<bold>44</bold>), <italic><tp:taxon-name><tp:taxon-name-part taxon-name-part-type="genus">Dapanera</tp:taxon-name-part> <tp:taxon-name-part taxon-name-part-type="species">irregularis</tp:taxon-name-part></tp:taxon-name></italic> (<bold>45</bold>) and <italic><tp:taxon-name><tp:taxon-name-part taxon-name-part-type="genus">Dapanera</tp:taxon-name-part> <tp:taxon-name-part taxon-name-part-type="species">eidmanni</tp:taxon-name-part></tp:taxon-name></italic> (<bold>46</bold>).</p></caption><graphic xmlns:xlink="http://www.w3.org/1999/xlink" xlink:href="zookeys-524-017-g009.jpg" position="float" orientation="portrait" xlink:type="simple" id="oo_58611.jpg"/></fig><fig id="F10" position="float" orientation="portrait"><label>Figures 47–49.</label><caption><p>Dorsal view of head and pronotum of males of <italic><tp:taxon-name><tp:taxon-name-part taxon-name-part-type="genus">Dapanera</tp:taxon-name-part> <tp:taxon-name-part taxon-name-part-type="species">occulta</tp:taxon-name-part></tp:taxon-name></italic> sp. n. (<bold>47</bold>) and <italic><tp:taxon-name><tp:taxon-name-part taxon-name-part-type="genus">Dapanera</tp:taxon-name-part> <tp:taxon-name-part taxon-name-part-type="species">maculata</tp:taxon-name-part></tp:taxon-name></italic> comb. n. (<bold>48</bold>); cerci and sub-genital plate of male of <italic><tp:taxon-name><tp:taxon-name-part taxon-name-part-type="genus">Dapanera</tp:taxon-name-part> <tp:taxon-name-part taxon-name-part-type="species">maculata</tp:taxon-name-part></tp:taxon-name></italic> comb. n. (<bold>49</bold>).</p></caption><graphic xmlns:xlink="http://www.w3.org/1999/xlink" xlink:href="zookeys-524-017-g010.jpg" position="float" orientation="portrait" xlink:type="simple" id="oo_58612.jpg"/></fig></tp:treatment-sec><ref-list><ref id="B24"><mixed-citation xmlns:xlink="http://www.w3.org/1999/xlink" xlink:type="simple"><person-group><name name-style="western"><surname>Massa</surname><given-names>B</given-names></name></person-group> (<year>2013</year>) <article-title>Diversity of leaf katydids (<tp:taxon-name><tp:taxon-name-part taxon-name-part-type="order">Orthoptera</tp:taxon-name-part></tp:taxon-name>: <tp:taxon-name><tp:taxon-name-part taxon-name-part-type="family">Tettigoniidae</tp:taxon-name-part></tp:taxon-name>: <tp:taxon-name><tp:taxon-name-part taxon-name-part-type="subfamily">Phaneropterinae</tp:taxon-name-part></tp:taxon-name>) of Dzanga-Ndoki National Park, Central African Republic, with selected records from other African countries.</article-title> <source>Journal of <tp:taxon-name><tp:taxon-name-part taxon-name-part-type="order">Orthoptera</tp:taxon-name-part></tp:taxon-name> Research</source> <volume>22</volume>: <fpage>125</fpage>–<lpage>152</lpage>. doi: <ext-link xlink:type="simple" ext-link-type="doi" xlink:href="10.1665/034.022.0201">10.1665/034.022.0201</ext-link> </mixed-citation></ref></ref-list></tp:taxon-treatment>
