# Supplementary material for: Taxonomy and distribution of some katydids (Orthoptera Tettigoniidae) from tropical Africa
Source: Zookeys. 2015 Sep 30;(524):17–44. doi: 10.3897/zookeys.524.5990 (PMC4602289; doi:10.3897/zookeys.524.5990)
Supplement: XML Treatment for Cestromoecha laeglae [file zookeys.524.5990-treatment13.xml]

<!DOCTYPE tp:taxon-treatment
  PUBLIC "-//TaxonX//DTD Taxonomic Treatment Publishing DTD v0 20100105//EN" "tax-treatment-NSO.dtd">
<tp:taxon-treatment xmlns:tp="http://www.plazi.org/taxpub"><tp:treatment-meta><kwd-group><label>Taxon classification</label><kwd><named-content content-type="kingdom">Animalia</named-content></kwd><kwd><named-content content-type="order">Orthoptera</named-content></kwd><kwd><named-content content-type="family">Tettigoniidae</named-content></kwd></kwd-group><mixed-citation publication-type="journal"><person-group><name><surname>Massa</surname><given-names>Bruno</given-names></name></person-group><article-title>Taxonomy and distribution of some katydids (<tp:taxon-name><tp:taxon-name-part taxon-name-part-type="order">Orthoptera</tp:taxon-name-part></tp:taxon-name> <tp:taxon-name><tp:taxon-name-part taxon-name-part-type="family">Tettigoniidae</tp:taxon-name-part></tp:taxon-name>) from tropical Africa</article-title><source>Zookeys</source><day>30</day><month>9</month><year>2015</year><volume>2015</volume><issue>524</issue><fpage>17</fpage><lpage>44</lpage><pub-id pub-id-type="doi">10.3897/zookeys.524.5990</pub-id></mixed-citation></tp:treatment-meta><tp:nomenclature><tp:taxon-name>
                                    <tp:taxon-name-part taxon-name-part-type="genus">Cestromoecha</tp:taxon-name-part>
                                    <tp:taxon-name-part taxon-name-part-type="species">laeglae</tp:taxon-name-part>
                                    <object-id xmlns:xlink="http://www.w3.org/1999/xlink" content-type="zoobank" xlink:type="simple">http://zoobank.org/589D3B04-164C-4011-B240-14A9DD25F1C1</object-id>
                                </tp:taxon-name><tp:taxon-status xmlns:xlink="http://www.w3.org/1999/xlink" xlink:type="simple">sp. n.</tp:taxon-status><xref ref-type="fig" rid="F11">Figs 50–54</xref><xref ref-type="fig" rid="F12">, 55–57</xref><!--PageBreak--></tp:nomenclature><tp:treatment-sec sec-type="material"><title>Material examined and depository.</title><p>Ivory Coast, Tuba, Biémasso (441 m), <named-content xmlns:xlink="http://www.w3.org/1999/xlink" content-type="dwc:verbatimCoordinates" xlink:type="simple">8°04'00.09"N, 7°32'59.96"W</named-content> (UV trap) 9.VII.2014, P. Moretto (♂ holotype) (<named-content xmlns:xlink="http://www.w3.org/1999/xlink" content-type="dwc:institutional_code" xlink:type="simple">MSNG</named-content>); same locality, 7–11.VII.2014, P. Moretto (♂ paratype, ♀ allotype); same locality, 9.VII.2014, P. Moretto (♂ paratype) (<abbrev xmlns:xlink="http://www.w3.org/1999/xlink" content-type="institution" xlink:title="Bruno Massa Collection, University of Palermo" xlink:type="simple">BMCP</abbrev>).</p><p>The genus <italic><tp:taxon-name><tp:taxon-name-part taxon-name-part-type="genus">Cestromoecha</tp:taxon-name-part></tp:taxon-name></italic> Karsch, 1893 is related to <italic><tp:taxon-name><tp:taxon-name-part taxon-name-part-type="genus">Poreuomena</tp:taxon-name-part></tp:taxon-name></italic> Brunner von Wattenwyl, 1878, which also lives in central-western Africa and differs from it chiefly in the shape of the male tenth tergite, being slightly bilobate or rounded, in the male <!--PageBreak--><!--PageBreak-->sub-genital plate, being deeply bilobate, and in the shape of the cerci. Styli are absent. Five species are known, <italic><tp:taxon-name><tp:taxon-name-part taxon-name-part-type="genus">Cestromoecha</tp:taxon-name-part> <tp:taxon-name-part taxon-name-part-type="species">crassipes</tp:taxon-name-part></tp:taxon-name></italic> (Karsch, 1890), <italic><tp:taxon-name><tp:taxon-name-part taxon-name-part-type="genus">Cestromoecha</tp:taxon-name-part> <tp:taxon-name-part taxon-name-part-type="species">tenuipes</tp:taxon-name-part></tp:taxon-name></italic> (Karsch, 1890), <italic><tp:taxon-name><tp:taxon-name-part taxon-name-part-type="genus">Cestromoecha</tp:taxon-name-part> <tp:taxon-name-part taxon-name-part-type="species">mundamensis</tp:taxon-name-part></tp:taxon-name></italic> Karsch, 1896, <italic><tp:taxon-name><tp:taxon-name-part taxon-name-part-type="genus">Cestromoecha</tp:taxon-name-part> <tp:taxon-name-part taxon-name-part-type="species">longicerca</tp:taxon-name-part></tp:taxon-name></italic> Massa, 2013 and <italic><tp:taxon-name><tp:taxon-name-part taxon-name-part-type="genus">Cestromoecha</tp:taxon-name-part> <tp:taxon-name-part taxon-name-part-type="species">magnicerca</tp:taxon-name-part></tp:taxon-name></italic> Massa, 2013. Here a sixth species is described.</p></tp:treatment-sec><tp:treatment-sec sec-type="Colour"><title>Colour.</title><p>Brown or green, stridulatory area of left tegmen and area below it black. Small black spots are present on posterior margins of tegmina. Two longitudinal parallel dark lines are present on outer surface of hind femora.</p></tp:treatment-sec><tp:treatment-sec sec-type="Description"><title>Description.</title><p>Male. Diagnostic characters of the genus. Eyes round (Fig. <xref ref-type="fig" rid="F11">52</xref>), fastigium of vertex triangular, sulcate. Fore coxae armed, fore and mid femora with 4–5 very small spines<xref ref-type="fn" rid="FN2"><sup>2</sup></xref>, fore tibiae with 3 ventral spines + 1 spur on each side, mid tibiae <!--PageBreak-->with 6–7 ventral spines + 1 spur on each side, hind tibiae with 3 spurs on each side. Ventral margins of hind femora with 2 small basal spines. Tegmina narrow, stridulatory area of left tegmen black and straight (Fig. <xref ref-type="fig" rid="F11">50</xref>); stridulatory file down-curved with ca. 50 teeth, distal part with asymmetrical and widely spaced teeth (Fig. <xref ref-type="fig" rid="F11">54</xref>). Tenth tergite slightly bilobate. Cerci stout, long and in-curved, with basal part rounded and apical part flattened and pointed; in middle with a well-developed flattened large inner spine, blackish at tip. Sub-genital plate concave, triangular and long, with a deep concavity, processes rather parallel (Figs <xref ref-type="fig" rid="F12">55–57</xref>).</p><fig id="F11" position="float" orientation="portrait"><label>Figures 50–54.</label><caption><p><italic><tp:taxon-name><tp:taxon-name-part taxon-name-part-type="genus">Cestromoecha</tp:taxon-name-part> <tp:taxon-name-part taxon-name-part-type="species">laeglae</tp:taxon-name-part></tp:taxon-name></italic> sp. n. Dorsal view of head, pronotum and tegmina of male (<bold>50</bold>) and female (<bold>51</bold>); lateral view of head, pronotum and tegmina of male (<bold>52</bold>); lateral view of ovipositor (<bold>53</bold>); stridulatory file of left tegmen of male (<bold>54</bold>).</p></caption><graphic xmlns:xlink="http://www.w3.org/1999/xlink" xlink:href="zookeys-524-017-g011.jpg" position="float" orientation="portrait" xlink:type="simple" id="oo_58613.jpg"/></fig><fig id="F12" position="float" orientation="portrait"><label>Figures 55–57.</label><caption><p><italic><tp:taxon-name><tp:taxon-name-part taxon-name-part-type="genus">Cestromoecha</tp:taxon-name-part> <tp:taxon-name-part taxon-name-part-type="species">laeglae</tp:taxon-name-part></tp:taxon-name></italic> sp. n. Dorsal view of male cerci (<bold>55</bold>); sub-genital plate and cerci of male (<bold>56</bold>); lateral view of cerci (<bold>57</bold>).</p></caption><graphic xmlns:xlink="http://www.w3.org/1999/xlink" xlink:href="zookeys-524-017-g012.jpg" position="float" orientation="portrait" xlink:type="simple" id="oo_58614.jpg"/></fig><p>Female. As male, but without blackish markings and with only brown spots (Fig. <xref ref-type="fig" rid="F11">51</xref>). Ovipositor up-curved and provided with small denticles on the upper and lower margins (Fig. <xref ref-type="fig" rid="F11">53</xref>).</p></tp:treatment-sec><tp:treatment-sec sec-type="Measurements"><title>Measurements.</title><p>Males. Body length: 18.5–19.4; pronotum length: 4.0–4.2; pronotum height: 3.4–3.6; hind femur: 18.2–20.7; tegmina: 26.4–27.5. Female. Body length: 21.7; pronotum length: 4.0; pronotum height: 3.4; hind femur: 20.8; tegmina: 29.4; ovipositor: 6.1.</p></tp:treatment-sec><tp:treatment-sec sec-type="Diagnosis"><title>Diagnosis.</title><p><italic><tp:taxon-name><tp:taxon-name-part taxon-name-part-type="genus">Cestromoecha</tp:taxon-name-part> <tp:taxon-name-part taxon-name-part-type="species">laeglae</tp:taxon-name-part></tp:taxon-name></italic> sp. n. is related to <italic><tp:taxon-name><tp:taxon-name-part taxon-name-part-type="genus">Cestromoecha</tp:taxon-name-part> <tp:taxon-name-part taxon-name-part-type="species">magnicerca</tp:taxon-name-part></tp:taxon-name></italic>. The cerci of the male are stout, long and in-curved, with the basal part rounded and the apical part flattened and pointed; a wide flattened inner spine arises from its middle; in <italic><tp:taxon-name><tp:taxon-name-part taxon-name-part-type="genus">Cestromoecha</tp:taxon-name-part> <tp:taxon-name-part taxon-name-part-type="species">magnicerca</tp:taxon-name-part></tp:taxon-name></italic> the cerci have trifid apices. The sub-genital plate is concave, but not long, with parallel processes, very similar to those of <italic><tp:taxon-name><tp:taxon-name-part taxon-name-part-type="genus">Cestromoecha</tp:taxon-name-part> <tp:taxon-name-part taxon-name-part-type="species">magnicerca</tp:taxon-name-part></tp:taxon-name></italic>. The stridulatory file of <italic><tp:taxon-name><tp:taxon-name-part taxon-name-part-type="genus">Cestromoecha</tp:taxon-name-part> <tp:taxon-name-part taxon-name-part-type="species">laeglae</tp:taxon-name-part></tp:taxon-name></italic> sp. n. is also similar to that of <italic><tp:taxon-name><tp:taxon-name-part taxon-name-part-type="genus">Cestromoecha</tp:taxon-name-part> <tp:taxon-name-part taxon-name-part-type="species">magnicerca</tp:taxon-name-part></tp:taxon-name></italic> with distal part with less and more widely spaced teeth than the proximal part (see <xref ref-type="bibr" rid="B24">Massa 2013</xref>).</p></tp:treatment-sec><tp:treatment-sec sec-type="Etymology"><title>Etymology.</title><p>Laegla is the nickname of Giovanna Varrica, to whom this species is dedicated.</p></tp:treatment-sec><tp:treatment-sec><!--Section generated to contain objects referenced in tp:taxon-treatment.--><fn-group><fn id="FN2"><label>2</label><p>Differing from what has been reported by <xref ref-type="bibr" rid="B24">Massa (2013)</xref>, species of genera <italic><tp:taxon-name><tp:taxon-name-part taxon-name-part-type="genus">Cestromoecha</tp:taxon-name-part></tp:taxon-name></italic> and <italic><tp:taxon-name><tp:taxon-name-part taxon-name-part-type="genus">Poreuomena</tp:taxon-name-part></tp:taxon-name></italic> have 4–5 very small spines on ventral margins of fore and mid femora.</p></fn></fn-group></tp:treatment-sec><ref-list><ref id="B24"><mixed-citation xmlns:xlink="http://www.w3.org/1999/xlink" xlink:type="simple"><person-group><name name-style="western"><surname>Massa</surname><given-names>B</given-names></name></person-group> (<year>2013</year>) <article-title>Diversity of leaf katydids (<tp:taxon-name><tp:taxon-name-part taxon-name-part-type="order">Orthoptera</tp:taxon-name-part></tp:taxon-name>: <tp:taxon-name><tp:taxon-name-part taxon-name-part-type="family">Tettigoniidae</tp:taxon-name-part></tp:taxon-name>: <tp:taxon-name><tp:taxon-name-part taxon-name-part-type="subfamily">Phaneropterinae</tp:taxon-name-part></tp:taxon-name>) of Dzanga-Ndoki National Park, Central African Republic, with selected records from other African countries.</article-title> <source>Journal of <tp:taxon-name><tp:taxon-name-part taxon-name-part-type="order">Orthoptera</tp:taxon-name-part></tp:taxon-name> Research</source> <volume>22</volume>: <fpage>125</fpage>–<lpage>152</lpage>. doi: <ext-link xlink:type="simple" ext-link-type="doi" xlink:href="10.1665/034.022.0201">10.1665/034.022.0201</ext-link> </mixed-citation></ref></ref-list></tp:taxon-treatment>
